# Supplementary material for: circRNA-associated-ceRNA networks in patients with traumatic tracheal stenosis
Source: Sci Rep. 2025 Nov 19;15:40883. doi: 10.1038/s41598-025-24740-y (PMC12630782; doi:10.1038/s41598-025-24740-y)
Supplement: Supplementary file 2 — Supplementary Material 2 [file 41598_2025_24740_MOESM2_ESM.xlsx]

## Sheet: Table S2
Table S2 The significant differential expression of cicRNA expression
cicRNA	Number of sequence in the control group	Number of sequences in the TTS group	log2(fc)	The expression situation	PValue
novel_circ_000051	48.5496	0.001	-19.9964	Down regulation	0.0136748
novel_circ_000089	0.001	49.802	-19.5395	Down regulation	0.0208659
novel_circ_000191	4.19164	65.6331	-19.3999	Down regulation	0.0371524
novel_circ_000206	4.19164	62.9891	-19.0403	Down regulation	0.0393587
novel_circ_000281	0.001	51.2902	-18.6294	Down regulation	0.0227156
novel_circ_000294	269.923	13.9777	-18.4937	Down regulation	0.00127127
novel_circ_000457	691.737	0.001	-18.4369	Down regulation	0.00285705
novel_circ_000458	369.106	0.001	-18.1984	Down regulation	0.000872517
novel_circ_000459	539.131	0.001	-18.1444	Down regulation	0.00322852
novel_circ_000460	185.104	0.001	-18.0323	Down regulation	0.0394169
novel_circ_000462	121.467	0.001	-18.0081	Down regulation	0.0250453
novel_circ_000468	74.5979	0.001	-17.9322	Down regulation	0.0379058
novel_circ_000469	289.745	0.001	-17.9102	Down regulation	0.00841039
novel_circ_000472	136.426	0.001	-17.7467	Down regulation	0.0448766
novel_circ_000498	138.617	473.981	-17.675	Down regulation	0.0180963
novel_circ_000519	222.036	1011.13	-17.5908	Down regulation	0.0118756
novel_circ_000658	87.2035	0.001	-17.5751	Down regulation	0.0009671
novel_circ_000826	0.001	37.6899	-17.5424	Down regulation	0.0465426
novel_circ_000836	55.5402	273.562	-17.498	Down regulation	0.0468825
novel_circ_000854	0.001	54.3086	-17.4762	Down regulation	0.0334047
novel_circ_001048	45.7301	0.001	-17.3709	Down regulation	0.0232531
novel_circ_001111	49.174	0.001	-17.3537	Down regulation	0.0302926
novel_circ_001134	182.336	0.001	-17.3264	Down regulation	0.0339015
novel_circ_001179	77.8022	0.001	-17.3076	Down regulation	0.0336291
novel_circ_001198	44.2929	0.001	-17.2711	Down regulation	0.0421652
novel_circ_001411	4.19164	66.8114	-17.2102	Down regulation	0.0167574
novel_circ_001482	191.209	611.558	-17.0887	Down regulation	0.0115185
novel_circ_001490	41.8959	169.315	-17.0578	Down regulation	0.0269807
novel_circ_001508	83.3849	0.001	-16.9873	Down regulation	0.00961564
novel_circ_001565	0.001	86.7521	-16.8902	Down regulation	0.0227627
novel_circ_001567	0.001	71.5828	-16.8336	Down regulation	0.00966491
novel_circ_001637	0.001	63.6208	-16.8065	Down regulation	0.0181984
novel_circ_001711	45.689	222.612	-16.7882	Down regulation	0.0471496
novel_circ_001726	17.6563	106.662	-16.7832	Down regulation	0.0474907
novel_circ_001884	268.077	0.001	-16.7389	Down regulation	0.000630785
novel_circ_002120	0.001	41.9059	-16.6899	Down regulation	0.0391249
novel_circ_002282	25.2355	147.849	-16.6546	Down regulation	0.039027
novel_circ_002306	46.0312	0.001	-16.6158	Down regulation	0.0237312
novel_circ_002382	0.001	57.7999	-16.6156	Down regulation	0.0141206
novel_circ_002557	51.3451	0.001	-16.6117	Down regulation	0.0282755
novel_circ_002565	42.3989	0.001	-16.5891	Down regulation	0.0430321
novel_circ_002734	112.783	0.001	-16.5794	Down regulation	0.00139203
novel_circ_002760	0.001	46.6459	-16.4782	Down regulation	0.017184
novel_circ_002761	9.02657	134.244	-16.4435	Down regulation	0.00496392
novel_circ_002824	323.602	117.856	-16.443	Down regulation	0.0287829
novel_circ_003095	0.001	45.1428	-16.4121	Down regulation	0.036594
novel_circ_003220	130.42	671.5	-16.4029	Down regulation	0.0434568
novel_circ_003243	0.001	61.5668	-16.362	Down regulation	0.0135286
novel_circ_003244	7.5792	91.7274	-16.3612	Down regulation	0.0221496
novel_circ_003253	0.001	46.0501	-16.3475	Down regulation	0.0499262
novel_circ_003315	0.001	45.2445	-16.3387	Down regulation	0.035137
novel_circ_003388	0.001	166.229	-16.2869	Down regulation	8.28737494505712e-05
novel_circ_003405	63.2204	189.541	-16.2666	Down regulation	0.0424948
novel_circ_003458	0.001	89.6239	-16.2665	Down regulation	0.00626943
novel_circ_003522	0.001	69.4209	-16.2557	Down regulation	0.0133962
novel_circ_003617	2.09582	81.5901	-16.2505	Down regulation	0.00687266
novel_circ_003670	43.7352	0.001	-16.2475	Down regulation	0.0249044
novel_circ_003714	405.514	0.001	-16.2081	Down regulation	3.14186266100969e-06
novel_circ_003770	0.001	70.0376	-16.1874	Down regulation	0.036441
novel_circ_003775	0.001	49.7003	-16.1868	Down regulation	0.0294881
novel_circ_003815	417.025	124.403	-16.1578	Down regulation	0.0173491
novel_circ_003952	0.001	58.1351	-16.1539	Down regulation	0.0408506
novel_circ_004035	65.1264	0.001	-16.1399	Down regulation	0.0302506
novel_circ_004066	48.6746	0.001	-16.1109	Down regulation	0.03715
novel_circ_004160	43.7352	0.001	-16.1011	Down regulation	0.0248975
novel_circ_004180	6.28746	93.3727	-16.0977	Down regulation	0.0247405
novel_circ_004269	72.2076	0.001	-16.0809	Down regulation	0.0165812
novel_circ_004276	164.354	0.001	-16.0788	Down regulation	0.0122107
novel_circ_004293	300.794	0.001	-16.0559	Down regulation	0.0262054
novel_circ_004297	145.655	11.2348	-16.0431	Down regulation	0.016777
novel_circ_004368	105.277	9.31845	-16.0385	Down regulation	0.0132275
novel_circ_004381	267.722	994.296	-16.0236	Down regulation	0.00544865
novel_circ_004650	44.7395	0.001	-16.0155	Down regulation	0.0459282
novel_circ_004835	60.3393	0.001	-16.0036	Down regulation	0.0263901
novel_circ_004891	54.5907	0.001	-16.0004	Down regulation	0.0241791
novel_circ_004980	7.98124	132.476	-15.9921	Down regulation	0.00180437
novel_circ_004991	8.38328	155.332	-15.991	Down regulation	0.00578695
novel_circ_005009	162.807	32.4198	-15.9822	Down regulation	0.0376671
novel_circ_005065	6.28746	114.564	-15.9631	Down regulation	0.00599398
novel_circ_005158	0.001	132.434	-15.9605	Down regulation	0.012117
novel_circ_005319	92.8236	279.507	-15.9549	Down regulation	0.041462
novel_circ_005387	0.001	51.5132	-15.9513	Down regulation	0.0299805
novel_circ_005403	0.001	225.073	-15.9428	Down regulation	0.0329939
novel_circ_005404	0.001	152.728	-15.9306	Down regulation	0.0475072
novel_circ_005434	0.001	57.8895	-15.9273	Down regulation	0.0250815
novel_circ_005436	481.679	31.1801	-15.9221	Down regulation	0.0001396
novel_circ_005495	2.09582	46.7477	-15.9199	Down regulation	0.0347972
novel_circ_005503	2.09582	68.5076	-15.9146	Down regulation	0.0135129
novel_circ_005538	2.09582	63.4532	-15.9117	Down regulation	0.0213508
novel_circ_005670	13.5399	95.0616	-15.8953	Down regulation	0.0398462
novel_circ_005686	250.114	0.001	-15.8933	Down regulation	0.0258018
novel_circ_005687	263.612	0.001	-15.8809	Down regulation	0.000812315
novel_circ_005743	103.166	0.001	-15.8808	Down regulation	0.000338779
novel_circ_005829	46.0517	0.001	-15.8749	Down regulation	0.0412798
novel_circ_005915	46.7103	0.001	-15.8532	Down regulation	0.0407275
novel_circ_005941	732.182	1900.06	-15.8508	Down regulation	0.0224639
novel_circ_006027	45.7865	0.001	-15.8467	Down regulation	0.0359837
novel_circ_006062	0.001	42.9195	-15.8417	Down regulation	0.0454688
novel_circ_006071	548.371	18.6369	-15.8409	Down regulation	0.000301907
novel_circ_006101	10.0771	107.617	-15.8307	Down regulation	0.00436593
novel_circ_006123	53.0834	243.345	-15.8293	Down regulation	0.0174284
novel_circ_006138	171.202	31.8898	-15.8249	Down regulation	0.0394182
novel_circ_006325	0.001	125.962	-15.8228	Down regulation	0.000852028
novel_circ_006352	383.435	42.8912	-15.8206	Down regulation	0.0131351
novel_circ_006396	0.001	47.9665	-15.8189	Down regulation	0.0177297
novel_circ_006479	69.3179	0.001	-15.7985	Down regulation	0.0429845
novel_circ_006516	48.0466	0.001	-15.777	Down regulation	0.0343105
novel_circ_006659	162.073	535.197	-15.7488	Down regulation	0.0293327
novel_circ_006684	0.001	48.5832	-15.7461	Down regulation	0.0270074
novel_circ_006794	81.6208	370.197	-15.7443	Down regulation	0.00435023
novel_circ_006865	147.558	22.7136	-15.7443	Down regulation	0.0212119
novel_circ_006871	28.3766	207.383	-15.7364	Down regulation	0.0127875
novel_circ_006905	46.8558	0.001	-15.7349	Down regulation	0.0183036
novel_circ_007092	0.001	90.2226	-15.7189	Down regulation	0.00113634
novel_circ_007281	0.001	367.254	-15.7116	Down regulation	0.0164734
novel_circ_007285	0.001	1928.83	-15.6966	Down regulation	0.00143448
novel_circ_007290	158.169	0.001	-15.6928	Down regulation	0.0131516
novel_circ_007291	0.001	787.409	-15.6873	Down regulation	0.0106861
novel_circ_007390	13.6648	97.1605	-15.6817	Down regulation	0.0222602
novel_circ_007394	2.09582	66.2289	-15.6817	Down regulation	0.0139761
novel_circ_007409	0.001	54.2665	-15.6816	Down regulation	0.0458133
novel_circ_007441	43.2886	0.001	-15.6707	Down regulation	0.0455781
novel_circ_007576	0.001	51.2902	-15.6571	Down regulation	0.022713
novel_circ_007582	74.6269	0.001	-15.6571	Down regulation	0.0411136
novel_circ_007585	100.43	0.001	-15.6555	Down regulation	0.00683475
novel_circ_007597	38.3322	0.001	-15.6524	Down regulation	0.0336856
novel_circ_008155	0.001	57.0752	-15.6499	Down regulation	0.0461852
novel_circ_008166	0.001	66.5971	-15.6479	Down regulation	0.01288
novel_circ_008244	24.3458	156.535	-15.6479	Down regulation	0.0269711
novel_circ_008272	0.001	82.1947	-15.6431	Down regulation	0.0239627
novel_circ_008375	0.001	154.206	-15.6317	Down regulation	0.00275131
novel_circ_008416	4.19164	75.748	-15.6281	Down regulation	0.0347378
novel_circ_008476	0.001	93.7919	-15.6188	Down regulation	0.00661153
novel_circ_008509	57.9594	0.001	-15.6173	Down regulation	0.0153148
novel_circ_008511	55.0629	0.001	-15.5856	Down regulation	0.0197649
novel_circ_008625	100.629	11.2348	-15.5748	Down regulation	0.0305618
novel_circ_008652	75.614	9.48606	-15.5737	Down regulation	0.0194429
novel_circ_008680	77.9631	0.001	-15.5709	Down regulation	0.038122
novel_circ_008741	121.022	23.5296	-15.5694	Down regulation	0.0491603
novel_circ_008894	23.3757	168.863	-15.5672	Down regulation	0.0483135
novel_circ_009270	0.001	69.7623	-15.5619	Down regulation	0.00630286
novel_circ_009421	219.925	0.001	-15.5617	Down regulation	2.31196087427122e-05
novel_circ_009423	209.266	0.001	-15.5582	Down regulation	0.000176344
novel_circ_009426	78.832	0.001	-15.5521	Down regulation	0.03316
novel_circ_009546	16.7666	159.507	-15.5356	Down regulation	0.0296529
novel_circ_009559	0.001	45.5052	-15.5351	Down regulation	0.0353155
novel_circ_009621	0.001	68.0644	-15.5177	Down regulation	0.0125848
novel_circ_009743	0.001	67.301	-15.5159	Down regulation	0.00362659
novel_circ_009874	0.001	97.9452	-15.5115	Down regulation	0.00963209
novel_circ_009877	60.3445	0.001	-15.4935	Down regulation	0.0206856
novel_circ_010047	13.5399	97.6501	-15.491	Down regulation	0.0342379
novel_circ_010054	58.223	0.001	-15.4903	Down regulation	0.0343429
novel_circ_010173	92.7621	427.016	-15.4826	Down regulation	0.00389488
novel_circ_010185	11.569	93.0434	-15.4809	Down regulation	0.0361691
novel_circ_010250	121.339	377.943	-15.4756	Down regulation	0.0455484
novel_circ_010357	61.7884	350.918	-15.4725	Down regulation	0.00485303
novel_circ_010466	47.4837	0.001	-15.4699	Down regulation	0.0350087
novel_circ_010474	13.6648	172.5	-15.4642	Down regulation	0.0263925
novel_circ_010700	62.0895	0.001	-15.4571	Down regulation	0.00725968
novel_circ_010714	9.67502	90.7647	-15.4508	Down regulation	0.0141102
novel_circ_010730	42.6899	0.001	-15.4493	Down regulation	0.0484423
novel_circ_010851	0.001	104	-15.4493	Down regulation	0.00690331
novel_circ_010903	11.569	103.047	-15.4493	Down regulation	0.0309905
novel_circ_010913	69.8295	5.61741	-15.4475	Down regulation	0.012875
novel_circ_010942	112.394	13.9777	-15.4467	Down regulation	0.035134
novel_circ_010946	384.067	79.4535	-15.4402	Down regulation	0.00731189
novel_circ_011051	9.02657	133.877	-15.4402	Down regulation	0.00239867
novel_circ_011066	48.3734	0.001	-15.4348	Down regulation	0.037116
novel_circ_011068	346.71	18.6369	-15.4218	Down regulation	0.00358749
novel_circ_011104	0.001	88.1431	-15.4165	Down regulation	0.00204777
novel_circ_011388	8.38328	87.1849	-15.4165	Down regulation	0.0259375
novel_circ_011454	0.001	50.332	-15.4017	Down regulation	0.0200583
novel_circ_011472	0.001	70.3986	-15.3935	Down regulation	0.0150871
novel_circ_011541	4.19164	75.7208	-15.3816	Down regulation	0.036064
novel_circ_011651	0.001	70.2623	-15.3717	Down regulation	0.0111806
novel_circ_011732	151.635	0.001	-15.2263	Down regulation	0.000100323
novel_circ_011745	211.374	546.7	-4.89833	Down regulation	0.0319341
novel_circ_011878	178.38	13.9777	-4.87892	Down regulation	0.0166111
novel_circ_011893	0.001	87.8947	-4.52558	Down regulation	0.00105707
novel_circ_011988	6.28746	130.928	-4.38713	Down regulation	0.00606603
novel_circ_012040	104.323	5.61741	-4.33505	Down regulation	0.0493487
novel_circ_012052	4.19164	78.356	-4.27135	Down regulation	0.0100383
novel_circ_012058	0.001	53.7365	-4.21749	Down regulation	0.0463848
novel_circ_012059	82.8767	0.001	-4.215	Down regulation	0.00972863
novel_circ_012295	84.2267	0.001	-4.18808	Down regulation	0.00610898
novel_circ_012449	0.001	73.0651	-4.18275	Down regulation	0.0133522
novel_circ_012623	6.28746	78.4982	-4.07167	Down regulation	0.046294
novel_circ_012686	0.001	86.3226	-4.05111	Down regulation	0.0405368
novel_circ_012796	73.1109	0.001	-4.04846	Down regulation	0.00553428
novel_circ_012849	6.28746	139.885	-4.03414	Down regulation	0.00494794
novel_circ_012949	0.001	80.3024	-3.9498	Down regulation	0.0234073
novel_circ_012951	0.001	56.6006	-3.94937	Down regulation	0.021786
novel_circ_013031	92.8236	6.67735	-3.91908	Down regulation	0.0129544
novel_circ_013039	13.8667	94.3518	-3.89249	Down regulation	0.0201879
novel_circ_013136	0.001	63.0909	-3.82782	Down regulation	0.0154331
novel_circ_013138	0.001	115.124	-3.79714	Down regulation	0.00442884
novel_circ_013203	113.173	0.001	-3.77354	Down regulation	0.00164246
novel_circ_013224	371.709	48.6104	-3.76039	Down regulation	0.0200191
novel_circ_013228	101.01	6.67735	-3.75521	Down regulation	0.0133333
novel_circ_013274	32.7239	226.301	-3.72784	Down regulation	0.0175081
novel_circ_013277	52.5599	0.001	-3.71016	Down regulation	0.0252091
novel_circ_013337	0.001	80.3592	-3.69651	Down regulation	0.00890427
novel_circ_013403	0.001	56.1441	-3.67375	Down regulation	0.0229731
novel_circ_013431	0.001	52.2843	-3.66182	Down regulation	0.0266855
novel_circ_013452	0.001	52.431	-3.63586	Down regulation	0.0228908
novel_circ_013538	105.724	0.001	-3.62133	Down regulation	0.000946377
novel_circ_013583	0.001	124.249	-3.59703	Down regulation	0.000122282
novel_circ_013585	0.001	66.7201	-3.56527	Down regulation	0.0384257
novel_circ_013586	0.001	68.6995	-3.5359	Down regulation	0.0194903
novel_circ_013591	0.001	53.9341	-3.53553	Down regulation	0.0291101
novel_circ_013643	65.5523	0.001	-3.51376	Down regulation	0.0212926
novel_circ_013658	98.5877	0.001	-3.49796	Down regulation	0.00605293
novel_circ_013742	0.001	69.5735	-3.46909	Down regulation	0.0128319
novel_circ_013835	51.6155	0.001	-3.41615	Down regulation	0.0105929
novel_circ_013865	252.074	919.045	-3.38652	Down regulation	0.00928306
novel_circ_013940	130.591	24.9519	-3.36478	Down regulation	0.0218179
novel_circ_013948	388.38	104.423	-3.31629	Down regulation	0.0380444
novel_circ_014208	0.001	245.693	-3.31541	Down regulation	0.00784165
novel_circ_014317	0.001	65.0268	-3.28155	Down regulation	0.0172366
novel_circ_014355	2.09582	55.5153	-3.27869	Down regulation	0.0262327
novel_circ_014415	4.19164	50.5146	-3.27656	Down regulation	0.0445943
novel_circ_014486	26.2397	145.373	-3.2707	Down regulation	0.0260647
novel_circ_014524	69.448	244.592	-3.25667	Down regulation	0.0161535
novel_circ_014640	0.001	125.589	-3.2555	Down regulation	0.00418133
novel_circ_014651	0.001	65.0072	-3.22288	Down regulation	0.0121745
novel_circ_014655	0.001	186.209	-3.22074	Down regulation	0.00149009
novel_circ_014698	1078.78	171.566	-3.18713	Down regulation	0.00485211
novel_circ_014760	0.001	89.4261	-3.16847	Down regulation	0.0137886
novel_circ_014803	0.001	103.992	-3.16299	Down regulation	0.000746093
novel_circ_015055	0.001	107.054	-3.1618	Down regulation	0.00546823
novel_circ_015176	40.2673	158.82	-3.16023	Down regulation	0.0440349
novel_circ_015196	0.001	76.694	-3.0315	Down regulation	0.00337938
novel_circ_015198	0.001	52.3501	-3.02404	Down regulation	0.0224508
novel_circ_015229	0.001	58.7205	-3.00737	Down regulation	0.0214715
novel_circ_015235	0.001	44.9752	-2.99477	Down regulation	0.0394397
novel_circ_015296	23.4408	203.154	-2.98736	Down regulation	0.00724237
novel_circ_015361	11.569	154.57	-2.941	Down regulation	0.0241025
novel_circ_015605	0.001	50.0655	-2.93484	Down regulation	0.0409975
novel_circ_015702	77.922	349.17	-2.9032	Down regulation	0.0353027
novel_circ_015703	0.001	76.7749	-2.90287	Down regulation	0.0114324
novel_circ_015734	4.19164	54.1543	-2.85458	Down regulation	0.0406106
novel_circ_015814	246.141	67.8714	-2.70368	Down regulation	0.0229696
novel_circ_015853	60.95	0.001	-2.69966	Down regulation	0.0459558
novel_circ_015896	592.411	235.443	-2.693	Down regulation	0.0343172
novel_circ_015925	0.001	55.2951	-2.66372	Down regulation	0.0361629
novel_circ_015988	21.6015	180.625	-2.65256	Down regulation	0.0431555
novel_circ_016001	153.591	8.42611	-2.61587	Down regulation	0.0112492
novel_circ_016005	0.001	803.833	-2.595	Down regulation	0.0137022
novel_circ_016288	102.016	5.61741	-2.56251	Down regulation	0.00359452
novel_circ_016581	0.001	117.642	-2.4953	Down regulation	0.000480584
novel_circ_016646	13.2182	139.073	-2.42453	Down regulation	0.00628343
novel_circ_016653	139.952	430.051	-2.41434	Down regulation	0.0322782
novel_circ_016693	0.001	46.9066	-2.41282	Down regulation	0.0402649
novel_circ_016718	599.17	270.514	-2.38784	Down regulation	0.0370181
novel_circ_016742	181.401	24.2543	-2.36273	Down regulation	0.0250016
novel_circ_016812	46.9122	0.001	-2.34693	Down regulation	0.0325386
novel_circ_016940	110.306	9.31845	-2.33651	Down regulation	0.0323697
novel_circ_017169	15.314	93.1093	-2.32822	Down regulation	0.0392593
novel_circ_017438	44.6848	0.001	-2.3278	Down regulation	0.0439915
novel_circ_017635	60.8645	0.001	-2.32275	Down regulation	0.0255888
novel_circ_017664	67.5233	0.001	-2.27317	Down regulation	0.0184702
novel_circ_017699	210.715	47.9515	-2.24299	Down regulation	0.0317333
novel_circ_017702	63.8825	0.001	-2.23176	Down regulation	0.0349353
novel_circ_017709	44.4589	0.001	-2.17621	Down regulation	0.022527
novel_circ_017748	0.001	85.0275	-2.1741	Down regulation	0.0168558
novel_circ_017971	26.2397	164.053	-2.16001	Down regulation	0.0224826
novel_circ_017996	0.001	54.9912	-2.15826	Down regulation	0.0166196
novel_circ_018192	9.02657	109.61	-2.13565	Down regulation	0.00815678
novel_circ_018297	110.487	6.67735	-2.0872	Down regulation	0.0127355
novel_circ_018324	116.882	425.402	-2.02116	Down regulation	0.0326303
novel_circ_018335	50.6454	0.001	-1.95993	Down regulation	0.0114277
novel_circ_018394	552.419	122.226	-1.89502	Down regulation	0.00909039
novel_circ_018397	74.3427	7.46793	-1.86669	Down regulation	0.0180594
novel_circ_018412	0.001	59.926	-1.85861	Down regulation	0.02382
novel_circ_018440	58.1237	196.907	-1.85355	Down regulation	0.024864
novel_circ_018484	0.001	46.5188	-1.85253	Down regulation	0.0481189
novel_circ_018567	58.6918	0.001	-1.75726	Down regulation	0.0235944
novel_circ_018627	44.7857	0.001	-1.74511	Down regulation	0.0429578
novel_circ_018631	52.5564	0.001	-1.69937	Down regulation	0.0282133
novel_circ_018658	59.1947	0.001	-1.60872	Down regulation	0.00951318
novel_circ_018712	0.001	57.6411	-1.4572	Down regulation	0.0244505
novel_circ_018721	70.1271	0.001	-1.40779	Down regulation	0.0128872
novel_circ_018732	66.2417	0.001	-1.33122	Down regulation	0.00425543
novel_circ_018733	48.7703	0.001	-1.3241	Down regulation	0.0364074
novel_circ_018859	0.001	69.4808	-1.14726	Down regulation	0.0220409
novel_circ_018969	54.9585	0.001	1.23447	Up-regulation	0.00917156
novel_circ_018995	0.001	86.6174	1.33588	Up-regulation	0.0173484
novel_circ_018997	15.314	257.872	1.359	Up-regulation	0.0039566
novel_circ_019163	76.3325	4.65922	1.37095	Up-regulation	0.0370171
novel_circ_019164	54.536	0.001	1.37099	Up-regulation	0.00816879
novel_circ_019229	100.145	0.001	1.37577	Up-regulation	0.000661967
novel_circ_019256	21.4459	258.974	1.49781	Up-regulation	0.0105322
novel_circ_019340	127.491	16.0767	1.54177	Up-regulation	0.0365435
novel_circ_019506	17.7315	121.657	1.54741	Up-regulation	0.0401237
novel_circ_019553	0.001	109.527	1.58405	Up-regulation	0.00438447
novel_circ_019700	50.7704	0.001	1.59032	Up-regulation	0.0330439
novel_circ_019747	37.2065	207.499	1.61958	Up-regulation	0.016494
novel_circ_019937	27.889	157.202	1.63913	Up-regulation	0.0401707
novel_circ_020026	0.001	57.6982	1.67734	Up-regulation	0.0180439
novel_circ_020031	21.5451	158.557	1.72342	Up-regulation	0.0360192
novel_circ_020158	15.8821	191.37	1.76031	Up-regulation	0.0454589
novel_circ_020208	33.0455	284.005	1.76101	Up-regulation	0.0059061
novel_circ_020243	12.5749	142.752	1.77372	Up-regulation	0.00971834
novel_circ_020540	0.001	333.229	1.81637	Up-regulation	0.00456746
novel_circ_020541	0.001	228.302	1.84424	Up-regulation	0.0263953
novel_circ_020543	0.001	584.268	1.86377	Up-regulation	0.011935
novel_circ_020649	51.4153	0.001	1.86629	Up-regulation	0.0158264
novel_circ_020653	48.3647	0.001	1.89294	Up-regulation	0.0319846
novel_circ_020915	163.808	48.456	1.8988	Up-regulation	0.0349864
novel_circ_020976	0.001	149.563	1.97972	Up-regulation	0.00756112
novel_circ_021000	525.808	210.007	2.01483	Up-regulation	0.0326002
novel_circ_021025	75.7031	0.001	2.06957	Up-regulation	0.014825
novel_circ_021032	0.001	40.8459	2.12132	Up-regulation	0.0499696
novel_circ_021048	481.698	113.362	2.16383	Up-regulation	0.00608506
novel_circ_021121	44.6608	0.001	2.18128	Up-regulation	0.0415517
novel_circ_021479	0.001	101.107	2.186	Up-regulation	0.000442128
novel_circ_021546	56.9944	0.001	2.1871	Up-regulation	0.0238534
novel_circ_021761	132.322	9.31845	2.19667	Up-regulation	0.0484333
novel_circ_021877	762.059	0.001	2.20268	Up-regulation	4.85516043676881e-09
novel_circ_021878	51.6719	0.001	2.21665	Up-regulation	0.0216832
novel_circ_021893	1016.47	281.267	2.27821	Up-regulation	0.0148732
novel_circ_021963	0.001	70.7756	2.28461	Up-regulation	0.0201305
novel_circ_022013	0.001	51.1376	2.30026	Up-regulation	0.0190579
novel_circ_022020	0.001	92.1361	2.34854	Up-regulation	0.00509839
novel_circ_022025	11.569	246.395	2.36422	Up-regulation	0.0154541
novel_circ_022036	0.001	51.1884	2.37705	Up-regulation	0.0327107
novel_circ_022037	0.001	88.1744	2.4146	Up-regulation	0.00780366
novel_circ_022042	0.001	84.7253	2.46993	Up-regulation	0.0168247
novel_circ_022056	207.584	774.088	2.47948	Up-regulation	0.0101733
novel_circ_022150	195.27	0.001	2.49485	Up-regulation	0.0101961
novel_circ_022156	0.001	41.0285	2.50573	Up-regulation	0.0316688
novel_circ_022212	89.0887	0.001	2.52625	Up-regulation	0.00754734
novel_circ_022228	0.001	131.697	2.5506	Up-regulation	0.0171068
novel_circ_022404	71.0972	5.61741	2.57806	Up-regulation	0.0356725
novel_circ_022436	50.2674	0.001	2.59479	Up-regulation	0.0456339
novel_circ_022442	107.207	384.941	2.60361	Up-regulation	0.0202502
novel_circ_022595	4.19164	71.002	2.60407	Up-regulation	0.0195027
novel_circ_022655	48.2485	0.001	2.61797	Up-regulation	0.0163898
novel_circ_022671	189.298	33.5728	2.64434	Up-regulation	0.0353257
novel_circ_022705	198.344	37.2466	2.68475	Up-regulation	0.0273528
novel_circ_022730	19.8273	147.804	2.72026	Up-regulation	0.0239769
novel_circ_022941	130.309	13.9777	2.76643	Up-regulation	0.0430073
novel_circ_023011	53.1074	0.001	2.77843	Up-regulation	0.0279662
novel_circ_023027	70.2949	0.001	2.78982	Up-regulation	0.0185167
novel_circ_023031	73.5198	5.61741	2.81165	Up-regulation	0.0351541
novel_circ_023118	6.28746	119.078	2.82991	Up-regulation	0.01616
novel_circ_023252	4.19164	91.416	2.84066	Up-regulation	0.00628164
novel_circ_023266	31.3963	159.904	2.85041	Up-regulation	0.0256959
novel_circ_023457	91.2941	0.001	2.85277	Up-regulation	0.0270537
novel_circ_023474	0.001	167.336	2.86953	Up-regulation	0.00154172
novel_circ_023625	443.94	122.93	2.87957	Up-regulation	0.0202801
novel_circ_023659	77.4292	6.67735	2.89812	Up-regulation	0.0249765
novel_circ_023670	74.4267	5.61741	2.95339	Up-regulation	0.0444976
novel_circ_023701	93.1196	5.61741	2.98292	Up-regulation	0.00785021
novel_circ_023712	0.001	59.9469	3.00764	Up-regulation	0.04772
novel_circ_023839	60.0946	0.001	3.0183	Up-regulation	0.00720004
novel_circ_023843	97.9254	0.001	3.03223	Up-regulation	0.00256628
novel_circ_023844	76.7448	8.42611	3.06379	Up-regulation	0.049362
novel_circ_023848	57.8737	0.001	3.10339	Up-regulation	0.0482343
novel_circ_023853	197.401	0.001	3.10723	Up-regulation	4.86601832311849e-06
novel_circ_023857	132.487	21.6132	3.1122	Up-regulation	0.0098793
novel_circ_023865	13.2182	107.096	3.11548	Up-regulation	0.0133224
novel_circ_023891	8.38328	102.583	3.15497	Up-regulation	0.0451223
novel_circ_023948	43.896	0.001	3.20013	Up-regulation	0.0421686
novel_circ_023957	0.001	90.3302	3.22979	Up-regulation	0.0098268
novel_circ_023986	62.317	0.001	3.24996	Up-regulation	0.0157871
novel_circ_023989	129.919	0.001	3.31875	Up-regulation	0.000408835
novel_circ_023995	52.163	0.001	3.35363	Up-regulation	0.0293219
novel_circ_024164	47.2185	198.205	3.37849	Up-regulation	0.046276
novel_circ_024257	0.001	87.7884	3.39524	Up-regulation	0.00254123
novel_circ_024259	2.09582	41.2083	3.41676	Up-regulation	0.0482352
novel_circ_024282	286.69	23.2961	3.48106	Up-regulation	0.0172424
novel_circ_024564	0.001	63.4202	3.50489	Up-regulation	0.0193376
novel_circ_024573	0.001	42.3491	3.50757	Up-regulation	0.0327956
novel_circ_024598	0.001	86.2418	3.5802	Up-regulation	0.0152229
novel_circ_024644	0.001	87.7253	3.5909	Up-regulation	0.00771874
novel_circ_024683	0.001	60.971	3.59111	Up-regulation	0.0154111
novel_circ_024693	0.001	487.447	3.59403	Up-regulation	0.0135063
novel_circ_024694	0.001	594.284	3.59723	Up-regulation	0.0117423
novel_circ_024718	276.762	55.1275	3.60205	Up-regulation	0.0345123
novel_circ_024831	18.8624	233.598	3.61314	Up-regulation	0.0195679
novel_circ_025021	212.9	32.6804	3.61594	Up-regulation	0.0383573
novel_circ_025070	51.5059	0.001	3.63044	Up-regulation	0.0320017
novel_circ_025123	15.5604	127.296	3.64211	Up-regulation	0.024282
novel_circ_025175	0.001	60.5069	3.65806	Up-regulation	0.0188042
novel_circ_025183	0.001	53.41	3.69149	Up-regulation	0.0204589
novel_circ_025240	8.38328	72.4902	3.73019	Up-regulation	0.0404396
novel_circ_025325	0.001	128.648	3.73992	Up-regulation	9.92504462985547e-05
novel_circ_025407	6.28746	84.779	3.75316	Up-regulation	0.040118
novel_circ_025412	53.9337	0.001	3.75458	Up-regulation	0.0308832
novel_circ_025702	9.02657	90.0671	3.89059	Up-regulation	0.025619
novel_circ_025709	61.6464	0.001	3.89245	Up-regulation	0.0183386
novel_circ_025721	56.1493	0.001	3.89454	Up-regulation	0.0218531
novel_circ_025739	70.5925	321.226	3.89788	Up-regulation	0.0146627
novel_circ_025875	0.001	61.1386	3.90951	Up-regulation	0.014187
novel_circ_025952	0.001	99.4034	3.95219	Up-regulation	0.00601575
novel_circ_026063	58.7259	0.001	3.96884	Up-regulation	0.0251138
novel_circ_026126	106.413	841.284	3.99451	Up-regulation	0.00207101
novel_circ_026127	61.7678	0.001	4.02343	Up-regulation	0.00525238
novel_circ_026167	153.028	33.908	4.05297	Up-regulation	0.0375612
novel_circ_026179	167.563	18.6369	4.0673	Up-regulation	0.0291054
novel_circ_026228	0.001	53.8787	4.07373	Up-regulation	0.0223836
novel_circ_026492	17.8564	203.086	4.08227	Up-regulation	0.00146897
novel_circ_026503	167.487	0.001	4.1751	Up-regulation	0.00145445
novel_circ_026593	80.5344	8.42611	4.17562	Up-regulation	0.0405949
novel_circ_026626	29.9848	145.449	4.18753	Up-regulation	0.0477541
novel_circ_026764	96.6372	282.463	4.2117	Up-regulation	0.0481006
novel_circ_026898	83.7629	2.8087	4.22446	Up-regulation	0.0267579
novel_circ_027103	45.2066	0.001	4.23573	Up-regulation	0.0355846
novel_circ_027175	0.001	50.332	4.24328	Up-regulation	0.0200585
novel_circ_027378	101.925	443.468	4.29735	Up-regulation	0.0171356
novel_circ_027414	51.6719	0.001	4.38015	Up-regulation	0.0216826
novel_circ_027529	17.8564	138.31	4.41236	Up-regulation	0.0202548
novel_circ_027619	84.1821	0.001	4.41264	Up-regulation	0.00231002
novel_circ_027691	47.4991	0.001	4.44686	Up-regulation	0.0443065
novel_circ_027805	0.001	42.9658	4.47562	Up-regulation	0.0451382
novel_circ_027806	51.3451	0.001	4.47931	Up-regulation	0.0282751
novel_circ_027892	67.3076	0.001	4.63412	Up-regulation	0.0121507
novel_circ_027893	44.7411	0.001	4.71739	Up-regulation	0.0383767
novel_circ_027910	172.588	442.702	4.7273	Up-regulation	0.0294135
novel_circ_027953	66.6183	0.001	4.73924	Up-regulation	0.0488383
novel_circ_028231	97.6673	15.1035	4.92011	Up-regulation	0.0499615
novel_circ_028514	53.6616	0.001	4.98187	Up-regulation	0.0211513
novel_circ_028577	58.0468	0.001	5.03068	Up-regulation	0.0388041
novel_circ_028631	4.19164	104.086	5.28281	Up-regulation	0.0179031
novel_circ_028725	0.001	132.693	5.3509	Up-regulation	0.000545861
novel_circ_028802	257.978	23.2961	6.10628	Up-regulation	0.0108904
novel_circ_028824	0.001	103.036	15.2019	Up-regulation	0.00480546
novel_circ_028828	0.001	41.2741	15.3179	Up-regulation	0.0480315
novel_circ_028834	104.232	686.877	15.3243	Up-regulation	0.0051
novel_circ_028907	0.001	67.8909	15.333	Up-regulation	0.0482785
novel_circ_028922	345.967	894.836	15.3549	Up-regulation	0.0378135
novel_circ_028962	8.38328	124.966	15.37	Up-regulation	0.0317888
novel_circ_029025	53.6463	5.61741	15.373	Up-regulation	0.0306229
novel_circ_029029	0.001	73.3825	15.3893	Up-regulation	0.0123986
novel_circ_029089	78.8371	0.001	15.3909	Up-regulation	0.0391313
novel_circ_029143	68.1255	0.001	15.4284	Up-regulation	0.0132259
novel_circ_029224	62.4591	0.001	15.4385	Up-regulation	0.0292672
novel_circ_029319	109.377	0.001	15.4568	Up-regulation	0.000871001
novel_circ_029321	50.3186	0.001	15.4571	Up-regulation	0.0298748
novel_circ_029449	64.7328	0.001	15.4601	Up-regulation	0.00435001
novel_circ_029899	4.51329	85.0305	15.4622	Up-regulation	0.0210698
novel_circ_029979	7.5792	77.4758	15.4655	Up-regulation	0.0293651
novel_circ_030007	10.4791	139.066	15.4737	Up-regulation	0.00661144
novel_circ_030027	4.51329	75.6612	15.4737	Up-regulation	0.0176518
novel_circ_030154	45.4648	0.001	15.4909	Up-regulation	0.0354576
novel_circ_030177	0.001	120.828	15.4909	Up-regulation	0.0140915
novel_circ_030274	0.001	79.5836	15.4989	Up-regulation	0.0106775
novel_circ_030284	0.001	42.4358	15.5055	Up-regulation	0.0409527
novel_circ_030329	0.001	52.431	15.5095	Up-regulation	0.022891
novel_circ_030373	12.5749	204.493	15.5175	Up-regulation	0.0347195
novel_circ_030516	0.001	56.4944	15.5497	Up-regulation	0.00660809
novel_circ_030608	468.469	144.251	15.5651	Up-regulation	0.0288237
novel_circ_030665	0.001	58.1351	15.5682	Up-regulation	0.0408447
novel_circ_030764	0.001	44.9839	15.5838	Up-regulation	0.0468532
novel_circ_030833	94.2592	266.2	15.601	Up-regulation	0.0407527
novel_circ_030907	44.7395	0.001	15.6039	Up-regulation	0.0459174
novel_circ_030990	4.19164	288.773	15.6115	Up-regulation	0.00452911
novel_circ_031101	1719.65	127.353	15.6192	Up-regulation	0.00321755
novel_circ_031138	67.9749	5.61741	15.6192	Up-regulation	0.0160959
novel_circ_031153	0.001	58.0693	15.6267	Up-regulation	0.0159906
novel_circ_031363	162.219	0.001	15.6421	Up-regulation	4.97541702721643e-05
novel_circ_031405	0.001	78.9386	15.6435	Up-regulation	0.00206683
novel_circ_031449	46.5787	333.665	15.6464	Up-regulation	0.00367986
novel_circ_031461	57.8037	0.001	15.6464	Up-regulation	0.0233055
novel_circ_031478	52.9671	0.001	15.6527	Up-regulation	0.0237098
novel_circ_031517	44.4589	0.001	15.6741	Up-regulation	0.02253
novel_circ_031532	7.5792	90.6508	15.6759	Up-regulation	0.0187482
novel_circ_031542	45.3844	0.001	15.6781	Up-regulation	0.0396458
novel_circ_031661	2.09582	44.6278	15.6781	Up-regulation	0.0215547
novel_circ_031836	45.5641	0.001	15.7048	Up-regulation	0.0398787
novel_circ_031885	78.242	0.001	15.7136	Up-regulation	0.00551486
novel_circ_031887	216.587	45.7536	15.7174	Up-regulation	0.0367556
novel_circ_031944	22.0481	135.35	15.7189	Up-regulation	0.0271058
novel_circ_031947	4.19164	64.8801	15.7278	Up-regulation	0.0170199
novel_circ_032050	218.645	53.8654	15.7289	Up-regulation	0.0449553
novel_circ_032063	0.001	55.8564	15.7469	Up-regulation	0.0462375
novel_circ_032078	48.8062	0.001	15.7549	Up-regulation	0.0314128
novel_circ_032125	0.001	59.1637	15.7689	Up-regulation	0.0302918
novel_circ_032131	287.506	676.489	15.7694	Up-regulation	0.0193904
novel_circ_032275	58.9278	0.001	15.7701	Up-regulation	0.00729254
novel_circ_032332	194.903	18.6369	15.7718	Up-regulation	0.0112893
novel_circ_032367	1687.35	145.476	15.7768	Up-regulation	0.000108177
novel_circ_032368	433.138	96.9166	15.7791	Up-regulation	0.00634488
novel_circ_032393	65.1759	0.001	15.7854	Up-regulation	0.0166219
novel_circ_032472	89.9477	8.42611	15.7858	Up-regulation	0.016433
novel_circ_032509	114.62	0.001	15.7885	Up-regulation	0.00112163
novel_circ_032520	79.9526	0.001	15.8006	Up-regulation	0.0339274
novel_circ_032553	2.09582	55.9765	15.8013	Up-regulation	0.0464292
novel_circ_032628	63.518	0.001	15.8148	Up-regulation	0.0147038
novel_circ_032702	54.2143	5.61741	15.8162	Up-regulation	0.0281877
novel_circ_033004	0.001	56.2338	15.8188	Up-regulation	0.0115845
novel_circ_033024	141.685	8.42611	15.821	Up-regulation	0.0102923
novel_circ_033051	4.19164	56.5752	15.8255	Up-regulation	0.0494668
novel_circ_033150	51.5504	174.723	15.8271	Up-regulation	0.0325541
novel_circ_033246	246.324	0.001	15.8271	Up-regulation	0.0261755
novel_circ_033247	1045.93	0.001	15.8397	Up-regulation	0.00997014
novel_circ_033270	248.46	34.3512	15.8413	Up-regulation	0.00200278
novel_circ_033271	0.001	71.1487	15.8416	Up-regulation	0.00430439
novel_circ_033272	0.001	68.1783	15.8524	Up-regulation	0.0105761
novel_circ_033279	0.001	13260.3	15.8709	Up-regulation	3.38140641300105e-06
novel_circ_033281	190.888	0.001	15.8714	Up-regulation	0.0378672
novel_circ_033304	0.001	368.079	15.8848	Up-regulation	0.0175677
novel_circ_033328	60.95	324.969	15.8958	Up-regulation	0.0445468
novel_circ_033354	2.09582	85.5333	15.8998	Up-regulation	0.0214841
novel_circ_033441	69.7097	9.31845	15.9099	Up-regulation	0.0475078
novel_circ_033525	19.4493	167.6	15.9451	Up-regulation	0.0257057
novel_circ_033540	0.001	44.4076	15.9527	Up-regulation	0.0384875
novel_circ_033660	169.502	0.001	15.9572	Up-regulation	4.51377373265913e-05
novel_circ_033661	52.7653	0.001	15.984	Up-regulation	0.0318924
novel_circ_033667	89.1215	0.001	15.9883	Up-regulation	0.00449049
novel_circ_033787	16.7666	154.092	15.9887	Up-regulation	0.0220477
novel_circ_033935	0.001	57.1023	16.0232	Up-regulation	0.0220063
novel_circ_033982	0.001	46.0501	16.0258	Up-regulation	0.0499307
novel_circ_034036	58.281	0.001	16.0383	Up-regulation	0.0155056
novel_circ_034090	6.28746	165.406	16.0509	Up-regulation	0.000430791
novel_circ_034133	52.5616	0.001	16.0546	Up-regulation	0.0329224
novel_circ_034136	0.001	84.4347	16.057	Up-regulation	0.00673001
novel_circ_034211	43.0422	0.001	16.068	Up-regulation	0.0499255
novel_circ_034277	72.9159	0.001	16.0831	Up-regulation	0.00222087
novel_circ_034396	63.14	4.65922	16.0843	Up-regulation	0.0182211
novel_circ_034421	261.971	71.833	16.0862	Up-regulation	0.0371644
novel_circ_034430	51.1724	0.001	16.0902	Up-regulation	0.0338781
novel_circ_034813	0.001	101.08	16.0958	Up-regulation	0.00582546
novel_circ_034814	44.1731	268.486	16.1005	Up-regulation	0.0134521
novel_circ_034855	130.502	13.9777	16.1033	Up-regulation	0.047761
novel_circ_034920	0.001	45.5052	16.111	Up-regulation	0.0353057
novel_circ_034938	0.001	113.62	16.1186	Up-regulation	0.015865
novel_circ_034964	54.5154	5.61741	16.1273	Up-regulation	0.0280728
novel_circ_035024	0.001	88.995	16.1569	Up-regulation	0.00107681
novel_circ_035114	489.388	1235.36	16.1631	Up-regulation	0.0244151
novel_circ_035124	229.254	37.9442	16.2268	Up-regulation	0.035823
novel_circ_035129	63.3607	0.001	16.2283	Up-regulation	0.00704084
novel_circ_035131	451.952	148.19	16.2684	Up-regulation	0.0311036
novel_circ_035133	747.446	192.124	16.2696	Up-regulation	0.0357088
novel_circ_035134	243.609	31.7222	16.2802	Up-regulation	0.0259765
novel_circ_035214	76.8218	5.61741	16.2932	Up-regulation	0.0338124
novel_circ_035240	261.634	41.2891	16.2942	Up-regulation	0.00752232
novel_circ_035252	62.9893	0.001	16.2986	Up-regulation	0.0286402
novel_circ_035285	86.8049	5.61741	16.3268	Up-regulation	0.0173218
novel_circ_035347	46.1321	0.001	16.3655	Up-regulation	0.0179176
novel_circ_035385	0.001	58.7072	16.3705	Up-regulation	0.0245082
novel_circ_035460	48.6248	0.001	16.3756	Up-regulation	0.0441177
novel_circ_035739	0.001	79.0044	16.3926	Up-regulation	0.00232427
novel_circ_035770	0.001	129.2	16.3961	Up-regulation	0.0424706
novel_circ_035775	0.001	152.728	16.3975	Up-regulation	0.0474932
novel_circ_035785	0.001	88.0097	16.4024	Up-regulation	0.0075194
novel_circ_035898	86.8014	8.42611	16.4046	Up-regulation	0.0199552
novel_circ_035980	147.503	29.4839	16.4207	Up-regulation	0.0299099
novel_circ_036008	70.7703	0.001	16.4217	Up-regulation	0.0360852
novel_circ_036052	20.1541	225.045	16.4235	Up-regulation	0.00524007
novel_circ_036154	105.08	20.655	16.4254	Up-regulation	0.0487757
novel_circ_036393	181.225	18.6369	16.4276	Up-regulation	0.0240976
novel_circ_036407	480.147	102.223	16.4281	Up-regulation	0.0314203
novel_circ_036412	21.8479	130.462	16.4414	Up-regulation	0.0291683
novel_circ_036689	1430.87	539.281	16.4484	Up-regulation	0.0436988
novel_circ_036706	0.001	86.032	16.4516	Up-regulation	0.00787125
novel_circ_036734	83.395	9.31845	16.4612	Up-regulation	0.0213605
novel_circ_036770	44.9824	0.001	16.4629	Up-regulation	0.0494983
novel_circ_036775	97.4925	4.65922	16.4915	Up-regulation	0.00735727
novel_circ_036978	113.375	5.61741	16.5172	Up-regulation	0.00280876
novel_circ_036987	116.795	0.001	16.5797	Up-regulation	0.000598725
novel_circ_037186	0.001	58.6459	16.601	Up-regulation	0.0221535
novel_circ_037358	0.001	55.9494	16.6251	Up-regulation	0.0176773
novel_circ_037427	150.017	18.4421	16.6255	Up-regulation	0.0121667
novel_circ_037501	160.407	14.0435	16.6528	Up-regulation	0.016709
novel_circ_037548	63.7644	0.001	16.6661	Up-regulation	0.0139796
novel_circ_037649	54.435	5.61741	16.6662	Up-regulation	0.0354202
novel_circ_037670	0.001	50.5954	16.708	Up-regulation	0.0393985
novel_circ_037692	91.8622	11.2348	16.7409	Up-regulation	0.0449957
novel_circ_037701	54.8934	0.001	16.7939	Up-regulation	0.0195315
novel_circ_037759	143.279	24.2543	16.8128	Up-regulation	0.0457356
novel_circ_037862	0.001	48.4815	16.844	Up-regulation	0.0271053
novel_circ_037887	0.001	335.814	16.8826	Up-regulation	0.000342815
novel_circ_038009	180.416	40.4177	16.9229	Up-regulation	0.0314232
novel_circ_038051	9.02657	110.67	16.9383	Up-regulation	0.010588
novel_circ_038420	0.001	46.3045	16.9426	Up-regulation	0.0354767
novel_circ_038544	0.001	64.8125	16.9731	Up-regulation	0.0370605
novel_circ_038566	481.627	90.3486	16.9793	Up-regulation	0.0244452
novel_circ_038712	61.9954	0.001	17.0069	Up-regulation	0.0169355
novel_circ_038785	19.9523	114.939	17.0149	Up-regulation	0.0489971
novel_circ_038791	0.001	44.0979	17.0177	Up-regulation	0.0455557
novel_circ_038861	385.5	76.3246	17.1904	Up-regulation	0.0337655
novel_circ_038912	136.29	633.496	17.2206	Up-regulation	0.0252493
novel_circ_038968	0.001	55.8835	17.2206	Up-regulation	0.0189524
novel_circ_038969	335.376	976.454	17.2345	Up-regulation	0.0484584
novel_circ_039025	0.001	56.4794	17.3428	Up-regulation	0.0172311
novel_circ_039069	139.385	0.001	17.3524	Up-regulation	0.00239944
novel_circ_039106	59.0955	0.001	17.5066	Up-regulation	0.0246921
novel_circ_039117	0.001	49.1132	17.78	Up-regulation	0.0293212
novel_circ_039118	153.794	6.67735	17.8006	Up-regulation	0.00504337
novel_circ_039258	354.869	0.001	17.9065	Up-regulation	1.04532778851491e-05
novel_circ_039260	207.583	13.9777	18.3462	Up-regulation	0.00575417
novel_circ_039805	0.001	80.6048	18.3573	Up-regulation	0.0265981
novel_circ_039995	0.001	45.0769	18.4864	Up-regulation	0.0389405
novel_circ_040037	83.9322	8.42611	18.4897	Up-regulation	0.0413068
novel_circ_040120	69.2137	0.001	18.8949	Up-regulation	0.0490089
novel_circ_040213	26.4364	137.33	19.1563	Up-regulation	0.0438379
novel_circ_040215	0.001	55.8372	19.1808	Up-regulation	0.0280267
novel_circ_040428	65.6977	0.001	19.5868	Up-regulation	0.0182552
novel_circ_040442	54.8934	0.001	19.6165	Up-regulation	0.0195315
novel_circ_040452	100.412	0.001	20.8793	Up-regulation	0.00129741
novel_circ_040489	86.6473	0.001	23.6606	Up-regulation	0.0315647
