# Supplementary material for: circRNA-associated-ceRNA networks in patients with traumatic tracheal stenosis
Source: Sci Rep. 2025 Nov 19;15:40883. doi: 10.1038/s41598-025-24740-y (PMC12630782; doi:10.1038/s41598-025-24740-y)
Supplement: Supplementary file 3 — Supplementary Material 3 [file 41598_2025_24740_MOESM3_ESM.xlsx]

## Sheet: Table S3
Table S3 The results of Go Enrichment analysis of differentially expressed circRNA (top20)
GO clauses and subclauses	Type	Molecular function	Corrected P-value	Gene number
GO:0044265	BP	cellular macromolecule catabolic process	0	60
GO:0043632	BP	modification-dependent macromolecule catabolic process	0	42
GO:0006511	BP	ubiquitin-dependent protein catabolic process	0	41
GO:0016043	BP	cellular component organization	1e-06	213
GO:0019941	BP	modification-dependent protein catabolic process	1e-06	41
GO:0030163	BP	protein catabolic process	1e-06	52
GO:0044257	BP	cellular protein catabolic process	1e-06	46
GO:0071840	BP	cellular component organization or biogenesis	3e-06	215
GO:0044267	BP	cellular protein metabolic process	4e-06	170
GO:0009057	BP	macromolecule catabolic process	5e-06	63
GO:0051603	BP	proteolysis involved in cellular protein catabolic process	7e-06	42
GO:0019538	BP	protein metabolic process	1.5e-05	184
GO:0006996	BP	organelle organization	2.1e-05	138
GO:0009653	BP	anatomical structure morphogenesis	3.1e-05	102
GO:0044248	BP	cellular catabolic process	3.3e-05	87
GO:0000902	BP	cell morphogenesis	3.5e-05	48
GO:0033036	BP	macromolecule localization	4.7e-05	108
GO:0036289	BP	peptidyl-serine autophosphorylation	5e-05	4
GO:0021695	BP	cerebellar cortex development	5.2e-05	8
GO:1901565	BP	organonitrogen compound catabolic process	5.6e-05	59
GO:0140096	MF	catalytic activity, acting on a protein	0	101
GO:0032559	MF	adenyl ribonucleotide binding	2.2e-05	66
GO:0030554	MF	adenyl nucleotide binding	2.7e-05	66
GO:0005524	MF	ATP binding	7.4e-05	62
GO:0044877	MF	protein-containing complex binding	7.8e-05	55
GO:0005488	MF	binding	9.3e-05	445
GO:0004712	MF	protein serine/threonine/tyrosine kinase activity	0.000176	25
GO:0016773	MF	phosphotransferase activity, alcohol group as acceptor	0.000386	33
GO:0017076	MF	purine nucleotide binding	0.000426	72
GO:0061630	MF	ubiquitin protein ligase activity	0.000442	19
GO:0004672	MF	protein kinase activity	0.000448	29
GO:0043168	MF	anion binding	0.000563	86
GO:0032555	MF	purine ribonucleotide binding	0.000575	71
GO:0003824	MF	catalytic activity	0.000634	177
GO:0019904	MF	protein domain specific binding	0.00067	32
GO:0061659	MF	ubiquitin-like protein ligase activity	0.000695	19
GO:0032553	MF	ribonucleotide binding	0.000734	71
GO:0106310	MF	protein serine kinase activity	0.000854	20
GO:0043167	MF	ion binding	0.000855	185
GO:0019899	MF	enzyme binding	0.000865	74
GO:0005829	CC	cytosol	0	203
GO:0043226	CC	organelle	0	406
GO:0043229	CC	intracellular organelle	0	385
GO:0005737	CC	cytoplasm	0	356
GO:0005622	CC	intracellular anatomical structure	0	419
GO:0043227	CC	membrane-bounded organelle	1e-06	381
GO:0005654	CC	nucleoplasm	2e-06	149
GO:0031981	CC	nuclear lumen	2e-06	159
GO:0070013	CC	intracellular organelle lumen	6e-06	188
GO:0031974	CC	membrane-enclosed lumen	6e-06	188
GO:0043233	CC	organelle lumen	6e-06	188
GO:0032991	CC	protein-containing complex	1.5e-05	187
GO:0010494	CC	cytoplasmic stress granule	4.2e-05	10
GO:0005634	CC	nucleus	0.000119	234
GO:0043231	CC	intracellular membrane-bounded organelle	0.00015	345
GO:1903561	CC	extracellular vesicle	0.000543	78
GO:0043230	CC	extracellular organelle	0.000551	78
GO:0065010	CC	extracellular membrane-bounded organelle	0.000551	78
GO:0070062	CC	extracellular exosome	0.000629	77
GO:0070381	CC	endosome to plasma membrane transport vesicle	0.000642	2
