# Supplementary material for: circRNA-associated-ceRNA networks in patients with traumatic tracheal stenosis
Source: Sci Rep. 2025 Nov 19;15:40883. doi: 10.1038/s41598-025-24740-y (PMC12630782; doi:10.1038/s41598-025-24740-y)
Supplement: Supplementary file 4 — Supplementary Material 4 [file 41598_2025_24740_MOESM4_ESM.xlsx]

## Sheet: Table S4
Table S4 The results of KEGG Enrichment analysis ofdifferentially expressed circRNA (top20)
Signaling pathway	Pvalue	Gene number
Lysine degradation	5.648484e-05	9
Salivary secretion	0.000274599	10
Platelet activation	0.000550492	11
Viral carcinogenesis	0.00346111	13
Human papillomavirus infection	0.00409043	18
VEGF signaling pathway	0.00592197	6
Human immunodeficiency virus 1 infection	0.00595362	13
Ubiquitin mediated proteolysis	0.00625259	10
ABC transporters	0.00675487	5
Cell cycle	0.00737932	9
Vibrio cholerae infection	0.0104202	5
Axon guidance	0.0104231	11
Adherens junction	0.011965	6
HIF-1 signaling pathway	0.0140024	8
Non-small cell lung cancer	0.014409	6
Spinocerebellar ataxia	0.0156503	9
MicroRNAs in cancer	0.0166261	10
Phospholipase D signaling pathway	0.0171938	12
Human cytomegalovirus infection	0.0194297	12
Human T-cell leukemia virus 1 infection	0.0194297	12
