# Supplementary material for: circRNA-associated-ceRNA networks in patients with traumatic tracheal stenosis
Source: Sci Rep. 2025 Nov 19;15:40883. doi: 10.1038/s41598-025-24740-y (PMC12630782; doi:10.1038/s41598-025-24740-y)
Supplement: Supplementary file 5 — Supplementary Material 5 [file 41598_2025_24740_MOESM5_ESM.xlsx]

## Sheet: Table S5 
Table S5 The significant differential expression of mRNA expression
mRNA	Number of sequence in the control group	Number of sequences in the TTS group	log2(fc)	The expression situation	PValue
SORBS1	37.1388	2.338	-3.98958	Down regulation	2.65004129325686e-34
PRR4	10321.3	7.23925	-10.4775	Down regulation	1.09114889596216e-33
PI16	36.639	0.291	-6.97622	Down regulation	4.6696517628083e-33
SFTPA2	1451.68	0.19725	-12.8454	Down regulation	4.0104802754893e-32
CHRDL1	28.1973	0.31825	-6.46925	Down regulation	1.11839468190037e-30
PCOLCE2	18.531	0.76725	-4.5941	Down regulation	4.17560703857174e-29
SCGB3A2	40.2745	0.157	-8.00296	Down regulation	8.36995934140779e-28
DES	110.388	0.67625	-7.35081	Down regulation	1.61919582808614e-27
MFAP4	90.0938	14.2395	-2.66153	Down regulation	1.94536715301585e-27
MYOCD	2.64725	0.1565	-4.08026	Down regulation	8.36967829717875e-27
COL2A1	172.081	0.07575	-11.1496	Down regulation	3.05934106087912e-26
PPARGC1A	8.01975	1.71825	-2.22262	Down regulation	8.30525122107825e-26
SYNM	15.781	1.179	-3.74255	Down regulation	1.38893483023234e-25
C6orf58	708.933	0.13375	-12.3719	Down regulation	1.10776884195237e-24
WIF1	19.7888	0.0485	-8.67248	Down regulation	9.40983535560025e-24
MYOC	21.2327	0.0345	-9.26548	Down regulation	1.36059416913529e-23
SFTPC	1905.99	0.1865	-13.3191	Down regulation	2.42084709670812e-21
SCUBE1	4.566	0.17275	-4.72417	Down regulation	4.92259323580943e-21
PRB1	336.083	0.1605	-11.032	Down regulation	1.12394337653672e-20
PGM5	16.8475	2.12825	-2.98479	Down regulation	1.69513502583192e-20
RBP4	45.2895	0.32675	-7.11485	Down regulation	1.75535153048167e-20
CXCL13	0.4025	88.774	7.785	Up-regulation	2.6646778531491e-20
FAM107A	22.994	1.925	-3.57833	Down regulation	4.14172263085823e-20
SFTPA1	1029.43	0.0765	-13.716	Down regulation	1.18848152479649e-19
BCHE	5.56475	0.07475	-6.2181	Down regulation	2.0893982769819e-19
MYH11	78.941	2.28175	-5.11256	Down regulation	2.48554242907846e-19
CGNL1	15.2688	1.6555	-3.20524	Down regulation	9.22126164965343e-19
NXPH3	2.64075	0.23325	-3.501	Down regulation	1.08314297686009e-18
PCDH10	0.65125	0.0165	-5.30267	Down regulation	1.66469313147755e-18
SFTPB	409.207	0.10075	-11.9878	Down regulation	2.78333607832358e-18
ADIPOQ	5.931	0.0025	-11.2121	Down regulation	5.75449004783105e-18
PTGIS	16.398	0.378	-5.43899	Down regulation	1.68616510015363e-17
CLEC3A	22.3388	0.00725	-11.5893	Down regulation	2.32708641087697e-17
MMP12	0.24775	12.5527	5.66297	Up-regulation	2.42588780367648e-17
BCAM	49.4982	15.554	-1.67009	Down regulation	2.87999977681448e-17
FGFR4	4.63025	0.32775	-3.82042	Down regulation	2.89513032785873e-17
PRX	6.4605	0.844	-2.93633	Down regulation	3.59850685945652e-17
NPY1R	3.98275	0.0045	-9.78962	Down regulation	6.85950295026347e-17
MMP9	1.879	664.766	8.46674	Up-regulation	1.29771058818452e-16
ANKS1B	6.8015	1.19625	-2.50733	Down regulation	1.71658852969813e-16
CDH19	2.29425	0.03825	-5.90642	Down regulation	2.22531667261285e-16
LPO	38.1195	0.05475	-9.44345	Down regulation	3.02593054892276e-16
PTCHD1	0.66725	0.001	-9.38208	Down regulation	3.36518798904471e-16
COL11A2	36.7905	0.14125	-8.02494	Down regulation	6.53969066901374e-16
ANGPTL7	2.271	0.001	-11.1491	Down regulation	6.70908756549598e-16
IL1R2	0.929	19.2372	4.37208	Up-regulation	6.73504017935754e-16
SOX10	10.672	0.01825	-9.19172	Down regulation	1.20194475736711e-15
TNXB	28.337	2.4165	-3.5517	Down regulation	1.49772603744056e-15
TMEM100	26.6035	0.588	-5.49966	Down regulation	1.69578172160405e-15
FIGN	1.48	0.212	-2.80346	Down regulation	2.04488416152682e-15
C15orf48	2.642	23.0942	3.12783	Up-regulation	2.09759333620524e-15
NAPSA	63.3242	0.1305	-8.92256	Down regulation	2.40945647096753e-15
PRB3	789.332	1.611	-8.93653	Down regulation	2.77897071002114e-15
ATOH8	15.879	2.03475	-2.9642	Down regulation	3.62484266010242e-15
ADIRF	96.8165	12.6952	-2.93096	Down regulation	4.0737298971971e-15
ITPRID1	4.87575	0.06075	-6.3266	Down regulation	4.4306756101572e-15
SLCO1A2	4.499	0.002	-11.1354	Down regulation	4.62679274794508e-15
KIF11	0.79925	3.25125	2.02428	Up-regulation	4.97224657592545e-15
GDF10	7.1145	0.11325	-5.97318	Down regulation	6.31661691621177e-15
PPP1R12B	29.7737	11.88	-1.32551	Down regulation	6.35318111682771e-15
PRB4	1707.42	1.14975	-10.5363	Down regulation	8.54548488034788e-15
ADGRD1	6.935	0.76025	-3.18935	Down regulation	1.04743929392527e-14
LTBP4	66.9955	12.3217	-2.44286	Down regulation	1.56984847787082e-14
SLITRK3	1.5875	0.001	-10.6325	Down regulation	3.74893236703829e-14
FHL1	138.903	20.2323	-2.77935	Down regulation	4.84465695839294e-14
SLC22A3	7.73075	0.5215	-3.88987	Down regulation	5.19386918724065e-14
GREM2	2.26025	0.048	-5.5573	Down regulation	6.2108804154563e-14
ADAMDEC1	0.769	45.1292	5.87494	Up-regulation	7.31519919401132e-14
CFD	176.399	20.228	-3.12441	Down regulation	8.97201947742569e-14
GRIN2A	0.35725	0.06025	-2.5679	Down regulation	9.62958721647883e-14
CASQ2	3.19875	0.108	-4.88841	Down regulation	9.94937050330136e-14
LTF	2660.76	11.5945	-7.84226	Down regulation	1.11515975976128e-13
MATN3	6.561	0.747	-3.13474	Down regulation	1.4485565366377e-13
KYNU	9.84125	42.9267	2.12496	Up-regulation	2.39482690528442e-13
S100A1	41.7455	0.11725	-8.47589	Down regulation	2.55415366160297e-13
C1QTNF7	5.0155	0.5985	-3.06697	Down regulation	2.64320881893907e-13
HPSE2	2.39375	0.0615	-5.28254	Down regulation	2.71330926258601e-13
INMT	24.9662	1.1955	-4.38429	Down regulation	3.38240907662963e-13
NALCN	0.70975	0.215	-1.72297	Down regulation	3.49183969521492e-13
HMGCLL1	2.1815	0.03375	-6.01429	Down regulation	3.78160465768826e-13
TBX4	5.5535	0.33825	-4.03724	Down regulation	4.14448905103157e-13
IGHG4	18.7243	5057.63	8.07741	Up-regulation	4.80979964082982e-13
DMBT1	1853.05	4.11025	-8.81646	Down regulation	9.36363113167556e-13
SMAD9	7.69625	1.459	-2.39918	Down regulation	9.62661682508622e-13
CHRM3	4.90225	0.156	-4.97383	Down regulation	1.00741027567401e-12
RIMS4	1.841	0.022	-6.38684	Down regulation	1.00927440395167e-12
PKDCC	27.6053	1.17	-4.56036	Down regulation	1.08209866724578e-12
TCEAL2	1.933	0.001	-10.9166	Down regulation	1.47952834507779e-12
MGP	332.402	40.6187	-3.03271	Down regulation	1.74360321098271e-12
PRB2	16.9677	0.001	-14.0505	Down regulation	2.66200995513339e-12
CACNB4	4.96775	0.66875	-2.89305	Down regulation	2.70920369215199e-12
IRX1	2.7315	0.19075	-3.83994	Down regulation	2.78501485388451e-12
ID4	14.895	4.1085	-1.85814	Down regulation	3.23523499467341e-12
LYZ	23711.2	296.156	-6.32306	Down regulation	3.76907265936111e-12
NRG3	1.848	0.001	-10.8517	Down regulation	5.00542961202408e-12
PIP	2258.76	4.1805	-9.07764	Down regulation	6.63819378394983e-12
TSPYL2	10.161	4.2845	-1.24584	Down regulation	6.63869584901466e-12
PRELP	16.704	0.94175	-4.14871	Down regulation	7.78512532709058e-12
OR51E1	0.15375	1.93775	3.65572	Up-regulation	9.51044341955363e-12
PLIN1	11.411	0.2005	-5.83068	Down regulation	9.7629417634217e-12
CTXND1	0.49325	0.001	-8.94618	Down regulation	9.92850187545255e-12
ADGRB3	2.44525	0.38675	-2.66051	Down regulation	1.55593947929626e-11
CHRM1	6.13625	0.021	-8.19082	Down regulation	1.56498351014844e-11
CASP3	17.0138	35.015	1.04127	Up-regulation	1.5807141339923e-11
CACNA2D2	9.881	0.22375	-5.4647	Down regulation	1.65184418196254e-11
RERGL	3.56625	0.02575	-7.11369	Down regulation	2.22326247945903e-11
TMEM47	11.245	3.39725	-1.72684	Down regulation	2.32480841759352e-11
GALNT13	2.02225	0.0265	-6.25383	Down regulation	2.34624873447925e-11
ATP1A2	6.27675	0.165	-5.24948	Down regulation	2.43343517091384e-11
PEG3	2.348	0.1785	-3.71744	Down regulation	2.53395192236927e-11
HSPB6	8.657	0.93725	-3.20736	Down regulation	2.88666348649945e-11
GHR	3.405	0.744	-2.19428	Down regulation	3.07565094254092e-11
ALX4	1.4805	0.03625	-5.35196	Down regulation	3.37469964193679e-11
ABCA3	22.0517	1.21575	-4.18097	Down regulation	3.3954530746027e-11
GRB14	1.93425	0.04	-5.59563	Down regulation	3.50024889797164e-11
FASTKD1	4.575	10.6182	1.2147	Up-regulation	3.54913522103958e-11
SCN7A	17.2055	0.189	-6.50834	Down regulation	3.56829296911539e-11
ZNF728	0.77575	0.001	-9.59945	Down regulation	3.71971946130313e-11
H3C7	24.3113	149.869	2.62401	Up-regulation	3.88634877601646e-11
KRT13	0.72375	215.42	8.21745	Up-regulation	3.88710867295652e-11
CHAD	26.424	0.4095	-6.01184	Down regulation	3.97261048732676e-11
TCF21	15.1303	0.553	-4.77401	Down regulation	4.4551659582979e-11
BMPER	2.7465	0.36775	-2.9008	Down regulation	4.60629175183509e-11
WSCD2	4.144	0.1185	-5.12807	Down regulation	4.7485073069334e-11
S100A8	46.827	2383.58	5.66964	Up-regulation	4.90118691088249e-11
SYNPO2	25.6423	4.972	-2.36662	Down regulation	5.51318448929235e-11
ANO5	2.33325	0.4205	-2.47216	Down regulation	9.06384977558382e-11
BRINP3	2.73975	0.009	-8.2499	Down regulation	9.13653702162104e-11
WNK4	1.98275	0.02325	-6.41413	Down regulation	9.29762442330147e-11
CNMD	4.6435	0.001	-12.181	Down regulation	9.77890846801502e-11
KANK1	22.0532	7.484	-1.55911	Down regulation	1.00584439128567e-10
CRISP3	131.183	0.4355	-8.2347	Down regulation	1.04675856245402e-10
EMILIN3	3.47525	0.05425	-6.00135	Down regulation	1.04721959891079e-10
TRARG1	1.533	0.01025	-7.22459	Down regulation	1.07576578847828e-10
GEN1	2.533	7.26525	1.52017	Up-regulation	1.1496094189963e-10
RXRG	1.744	0.006	-8.18322	Down regulation	1.15481786748023e-10
ADRA1A	1.2275	0.021	-5.86919	Down regulation	1.18480058476667e-10
SFTPD	46.5395	0.127	-8.51748	Down regulation	1.21043227890212e-10
RADIL	1.61225	0.412	-1.96836	Down regulation	1.25276070419658e-10
MATN1	11.2483	0.09125	-6.94566	Down regulation	1.29387695183106e-10
C7	48.4255	0.76625	-5.98181	Down regulation	1.29760346893032e-10
CA3	1.9835	0.056	-5.14648	Down regulation	1.33450079635034e-10
SCRG1	3.11625	0.2485	-3.64849	Down regulation	1.38864525741223e-10
RANBP3L	1.21125	0.0785	-3.94766	Down regulation	1.38909633025005e-10
SYT15	4.81375	0.7595	-2.66404	Down regulation	1.40334688451846e-10
CDO1	6.296	0.5985	-3.39501	Down regulation	1.47000037690166e-10
TTYH1	23.2398	0.348	-6.06136	Down regulation	1.5281841549756e-10
AGER	192.506	1.08575	-7.47006	Down regulation	1.53957659395197e-10
MAD2L1	1.90675	4.36075	1.19346	Up-regulation	1.71474463446182e-10
PRH2	1022.39	2.95125	-8.4364	Down regulation	1.93974185662188e-10
NR2F1	7.10725	1.5825	-2.16709	Down regulation	2.05864574164936e-10
PEG10	7.08025	1.1205	-2.65966	Down regulation	2.06932402185706e-10
NCAM2	1.43225	0.1725	-3.05362	Down regulation	2.40600408065203e-10
ADCY5	3.666	0.2755	-3.73408	Down regulation	2.49199506306174e-10
LEPR	24.5145	4.51325	-2.4414	Down regulation	2.83071024903591e-10
PEBP4	14.2722	0.031	-8.84673	Down regulation	2.84064797195312e-10
ARC	0.87625	0.07125	-3.62038	Down regulation	3.39268648189183e-10
PGR	2.4235	0.15925	-3.92773	Down regulation	3.45363262764151e-10
MAPT	0.8075	0.1615	-2.32193	Down regulation	3.66000789145382e-10
THBS4	4.3945	0.1425	-4.94667	Down regulation	3.6969161466766e-10
SPRR1B	0.001	36.2455	15.1455	Up-regulation	3.78611970109555e-10
EXTL1	3.08	0.0905	-5.08887	Down regulation	4.03705452501911e-10
ADH1B	168.931	1.12625	-7.22876	Down regulation	4.06833797268914e-10
ZFPM2	3.63475	0.46925	-2.95343	Down regulation	4.86523449703803e-10
NRN1	9.2535	2.4035	-1.94486	Down regulation	4.97014691929455e-10
LBP	0.06725	30.6492	8.8321	Up-regulation	5.26243005237272e-10
DEPDC1B	0.22325	1.75325	2.9733	Up-regulation	5.39541635453124e-10
VIT	3.7935	0.2	-4.24546	Down regulation	6.00033522828147e-10
CLDN22	5.48625	0.0855	-6.00375	Down regulation	6.45278516404326e-10
UNC45B	0.60225	0.04775	-3.65679	Down regulation	8.08935095661647e-10
MAMDC2	11.005	1.23525	-3.15528	Down regulation	1.07406993267983e-09
H2BC9	10.559	43.452	2.04095	Up-regulation	1.18868214501115e-09
MMP13	1.4345	113.587	6.30711	Up-regulation	1.19400611136433e-09
BRIP1	0.454	1.71875	1.9206	Up-regulation	1.3381815265753e-09
ADGRG6	14.6918	2.8705	-2.35563	Down regulation	1.35888432311094e-09
TNFSF11	0.12	4.88725	5.34792	Up-regulation	1.52793590185385e-09
SPRY2	16.5895	6.035	-1.45884	Down regulation	1.66728088509932e-09
COL9A1	7.8495	0.0255	-8.26596	Down regulation	1.88079942091603e-09
PLCXD3	0.93275	0.0125	-6.22149	Down regulation	1.9971351876409e-09
PLP1	5.095	0.1025	-5.63539	Down regulation	2.30673222011191e-09
RHCG	0.014	18.3768	10.3582	Up-regulation	2.68080563067133e-09
ARHGAP11A	0.978	3.9855	2.02685	Up-regulation	2.8805318964857e-09
ADCY8	1.0715	0.001	-10.0654	Down regulation	2.95954660431847e-09
PPP1R3C	19.8017	2.9085	-2.76728	Down regulation	3.0173037892696e-09
CSDC2	1.4085	0.12075	-3.54406	Down regulation	3.10320077894271e-09
ALPK2	0.02275	3.558	7.28906	Up-regulation	3.2044248349289e-09
S100B	34.8227	1.24725	-4.80321	Down regulation	3.44677749925229e-09
MMP11	0.582	31.6273	5.76401	Up-regulation	3.50166362770931e-09
PLSCR4	28.501	6.722	-2.08405	Down regulation	3.52538737415238e-09
CTHRC1	4.359	83.771	4.26438	Up-regulation	3.54641631375735e-09
GPX3	178.386	32.1935	-2.47016	Down regulation	3.63691088127964e-09
ACSS3	6.6575	1.48875	-2.16088	Down regulation	3.65796452143686e-09
OGN	14.658	1.7085	-3.10089	Down regulation	4.08000398975806e-09
CNTFR	3.65475	0.1055	-5.11446	Down regulation	4.13998509839e-09
MELK	0.826	3.3515	2.02059	Up-regulation	4.15087470679712e-09
ATP1B3	25.8125	51.859	1.00652	Up-regulation	4.46000209661178e-09
CECR2	0.541	0.02375	-4.50963	Down regulation	4.47529817076204e-09
ZG16B	1084.36	12.938	-6.38909	Down regulation	5.11542221350878e-09
EPHA3	3.9225	0.449	-3.12699	Down regulation	5.22569178409127e-09
TNFRSF6B	2.44325	30.192	3.62729	Up-regulation	5.6816823663857e-09
NOTUM	1.41275	0.12925	-3.45027	Down regulation	5.71066100039363e-09
PODN	25.5317	2.8705	-3.15292	Down regulation	5.80761037210503e-09
NTRK3	2.06225	0.30975	-2.73504	Down regulation	6.01845496408645e-09
SGCA	2.7155	0.1235	-4.45863	Down regulation	6.10892328416387e-09
SBSPON	4.96175	0.09425	-5.71821	Down regulation	6.24226028325015e-09
IRX2	12.1847	1.90375	-2.67816	Down regulation	7.33902308992319e-09
PLIN4	7.9015	0.35075	-4.49361	Down regulation	7.39168203566765e-09
HOXA5	5.22625	0.376	-3.79697	Down regulation	7.53958734656889e-09
TNFRSF11B	5.83125	0.98225	-2.56964	Down regulation	7.6790089217287e-09
LMOD1	16.4605	2.5405	-2.69582	Down regulation	7.98790076461066e-09
TMPRSS11A	0.02825	7.28275	8.01009	Up-regulation	8.1654146306893e-09
GATA5	0.7435	0.00525	-7.14587	Down regulation	8.20763293264451e-09
H3C12	1.4145	25.3307	4.16253	Up-regulation	9.27133184316784e-09
GSTM5	7.7245	1.3095	-2.56043	Down regulation	1.06112646976042e-08
GPRASP1	3.65525	1.11975	-1.70679	Down regulation	1.06147413537892e-08
S100A9	45.524	1132.87	4.63721	Up-regulation	1.15138890989311e-08
CYTL1	167.466	5.06125	-5.04823	Down regulation	1.15659572399733e-08
VIPR1	13.0785	1.39875	-3.22499	Down regulation	1.17711362615462e-08
TBX5	6.322	0.7825	-3.01422	Down regulation	1.307474098941e-08
PAK3	1.3015	0.177	-2.87835	Down regulation	1.36390779076134e-08
SERPINA3	361.433	13.287	-4.76564	Down regulation	1.37196461036613e-08
EDN3	2.12775	0.0055	-8.59568	Down regulation	1.37777531037469e-08
RAI2	8.9465	2.1505	-2.05665	Down regulation	1.39555320914998e-08
PCDHGA2	1.61175	0.40725	-1.98464	Down regulation	1.45244813969589e-08
AIF1L	14.035	2.4325	-2.52852	Down regulation	1.46389615633895e-08
ZNF676	1.19775	0.04225	-4.82523	Down regulation	1.52910267795452e-08
SEMA3B	15.6205	2.4525	-2.67112	Down regulation	1.58809354303469e-08
ABI3BP	19.7617	4.979	-1.98878	Down regulation	1.62985237478995e-08
TRHDE	1.418	0.136	-3.38218	Down regulation	1.63189944153152e-08
SPIB	0.60275	4.13475	2.77817	Up-regulation	1.68065816349217e-08
SORCS1	0.5655	0.0215	-4.71712	Down regulation	1.79331543934483e-08
IL17D	2.198	0.2405	-3.19208	Down regulation	1.8229593189166e-08
MTARC1	4.982	1.51425	-1.71812	Down regulation	1.82990699031026e-08
HAPLN1	12.6478	0.10375	-6.92963	Down regulation	1.84688288835705e-08
ASB5	0.8605	0.001	-9.74903	Down regulation	1.88991958369602e-08
PDZD4	2.29875	0.8315	-1.46706	Down regulation	2.02105141298635e-08
PRPH	1.478	0.001	-10.5294	Down regulation	2.0328980197369e-08
HIF3A	6.6035	0.389	-4.08539	Down regulation	2.05361991953168e-08
TMTC1	11.0115	4.39525	-1.32499	Down regulation	2.19510002938867e-08
H2AC14	25.4597	208.438	3.03333	Up-regulation	2.22020958013661e-08
INMT-MINDY4	3.11275	0.14675	-4.40676	Down regulation	2.23466107953507e-08
SHCBP1	0.3555	2.21575	2.63987	Up-regulation	2.36866935921706e-08
ASTN1	1.447	0.00825	-7.45446	Down regulation	2.4269936524689e-08
ART4	1.45425	0.05025	-4.85501	Down regulation	2.5710707934176e-08
SPRR3	0.198	87.9665	8.79531	Up-regulation	2.59722916394121e-08
TLR1	8.062	22.306	1.46822	Up-regulation	2.61253079845579e-08
SLC6A4	10.9588	0.1405	-6.28537	Down regulation	2.77839968096186e-08
ADGRL3	5.60175	0.2615	-4.42099	Down regulation	2.95957551653248e-08
ITLN2	8.33375	0.03725	-7.80558	Down regulation	3.24540046050841e-08
IGHG2	87.902	3907.42	5.47418	Up-regulation	3.29646606165495e-08
H2AC4	7.02525	65.0247	3.21037	Up-regulation	3.62988739528443e-08
H2AC17	24.778	94.3167	1.92845	Up-regulation	3.67539008781003e-08
MMP1	2.63125	104.758	5.31516	Up-regulation	3.9708939704402e-08
AR	3.6195	0.79075	-2.1945	Down regulation	4.08358795883922e-08
KRT6A	2.242	425.662	7.56878	Up-regulation	4.2081291579066e-08
WNT5A	5.4185	45.1853	3.05989	Up-regulation	4.28060661073204e-08
SLIT2	18.5927	3.02475	-2.61985	Down regulation	4.39737217085085e-08
AOX1	11.875	2.0325	-2.5466	Down regulation	4.43172651944879e-08
PRIMA1	1.52075	0.0885	-4.10296	Down regulation	4.68615541920733e-08
RRM2	1.47175	9.1845	2.64167	Up-regulation	4.7007103794129e-08
ADAM12	0.6535	14.3718	4.4589	Up-regulation	4.7324465120825e-08
MAPK4	1.0775	0.04575	-4.55777	Down regulation	4.73682496867563e-08
ADAMTSL3	5.692	0.755	-2.91439	Down regulation	4.82653659047132e-08
ZNF385C	1.00275	0.07775	-3.68898	Down regulation	4.83574781751938e-08
PLA2G2A	14.9995	1.15125	-3.70364	Down regulation	5.23403629629498e-08
NFIB	60.7067	18.5595	-1.7097	Down regulation	5.51092322090804e-08
PBK	0.34525	2.647	2.93864	Up-regulation	5.55880269845282e-08
PRH1	74.7927	1.60175	-5.54518	Down regulation	5.74625970592079e-08
DAZL	0.00375	0.86	7.8413	Up-regulation	5.90296579980903e-08
CKS2	2.479	9.5465	1.94521	Up-regulation	6.00647127008982e-08
CST4	2.956	0.001	-11.5294	Down regulation	6.12665306456672e-08
KNL1	0.42425	2.25075	2.40742	Up-regulation	6.13005894845004e-08
CTNND2	1.33625	0.06225	-4.42397	Down regulation	6.24744773463483e-08
MAP3K21	1.9425	0.60475	-1.6835	Down regulation	6.39918022825368e-08
ROR1	4.11175	0.725	-2.5037	Down regulation	6.7526382139614e-08
LRRC2	1.3605	0.18425	-2.8844	Down regulation	6.81822384442621e-08
BPIFB2	871.898	3.5905	-7.92383	Down regulation	6.91340972522029e-08
CDCA2	0.29475	1.499	2.34644	Up-regulation	6.92081720997312e-08
FAP	2.06175	35.783	4.11733	Up-regulation	7.08174888657153e-08
CCR4	1.014	3.934	1.95594	Up-regulation	7.11181745443941e-08
MATN4	3.6845	0.00625	-9.2034	Down regulation	7.11566373785693e-08
PTTG1	3.1245	15.558	2.31596	Up-regulation	7.21905802995183e-08
COL9A2	67.4638	4.17325	-4.01487	Down regulation	7.75785873466045e-08
-	1.1255	0.06075	-4.21154	Down regulation	7.9770156153487e-08
HS6ST3	0.35375	0.00525	-6.07427	Down regulation	8.31338826275509e-08
HPN	1.42375	0.10325	-3.78548	Down regulation	8.75289374590717e-08
FOXP4	10.3865	4.1215	-1.33347	Down regulation	9.29775534982556e-08
CIDEC	3.62925	0.04675	-6.27856	Down regulation	9.66292599737475e-08
ASPM	0.34175	2.9445	3.10701	Up-regulation	9.93854048063732e-08
GALNT16	4.684	0.31175	-3.90928	Down regulation	9.99284861370156e-08
DPP6	0.36275	0.003	-6.91787	Down regulation	1.01884721660827e-07
MYOM1	2.01175	0.5905	-1.76844	Down regulation	1.03182967900867e-07
CIAO2A	17.3317	38.392	1.14739	Up-regulation	1.0592510473216e-07
CYBRD1	91.2938	29.178	-1.64564	Down regulation	1.09008431844548e-07
RHBDF2	5.166	17.5373	1.7633	Up-regulation	1.13505308234574e-07
COL25A1	1.06025	0.2135	-2.3121	Down regulation	1.16839939541975e-07
ZBP1	2.4225	14.6	2.5914	Up-regulation	1.17648113108573e-07
COL5A2	9.70425	191.203	4.30035	Up-regulation	1.18028970708865e-07
IGSF1	0.57425	0.027	-4.41065	Down regulation	1.18072045556807e-07
ST18	0.16975	1.9005	3.4849	Up-regulation	1.20231977457669e-07
TYMP	33.1658	86.8075	1.38813	Up-regulation	1.22984249471684e-07
GPD1	13.801	0.60125	-4.52066	Down regulation	1.24203524744956e-07
GATA6	8.48475	1.23975	-2.77482	Down regulation	1.26276895916101e-07
FABP4	34.5953	0.9465	-5.19183	Down regulation	1.26863918290429e-07
ELAPOR2	9.749	1.4845	-2.71528	Down regulation	1.32666028489446e-07
MTUS2	0.51275	0.014	-5.19476	Down regulation	1.3739670665479e-07
TGFBR3	34.6975	9.48425	-1.87123	Down regulation	1.3946123992115e-07
GRIA1	1.415	0.159	-3.1537	Down regulation	1.42871451870656e-07
KIF26B	0.705	3.72625	2.40203	Up-regulation	1.43660108349741e-07
TYRP1	1.36175	0.1605	-3.08482	Down regulation	1.47186902835053e-07
CDC20	1.54525	7.04325	2.1884	Up-regulation	1.52277487586094e-07
TRABD2B	1.4705	0.116	-3.66411	Down regulation	1.58725616958816e-07
H3C3	13.0282	124.138	3.25223	Up-regulation	1.63064886063799e-07
LDOC1	6.72025	2.47625	-1.44036	Down regulation	1.65487593275785e-07
COMP	11.6275	0.58375	-4.31605	Down regulation	1.66137048129109e-07
FASN	35.089	14.2688	-1.29816	Down regulation	1.70405097421632e-07
IL4I1	0.8635	6.6585	2.94693	Up-regulation	1.71594541648227e-07
IL24	0.0205	5.62	8.0988	Up-regulation	1.79501767080922e-07
SCARA3	30.661	7.49275	-2.03284	Down regulation	1.8021833405822e-07
TMOD1	3.944	0.446	-3.14454	Down regulation	1.80527907188504e-07
PARPBP	0.7995	2.14325	1.42263	Up-regulation	1.83636730816229e-07
CPE	42.847	10.573	-2.01881	Down regulation	1.87349544980183e-07
SDC1	29.8265	68.5825	1.20125	Up-regulation	1.90647520400384e-07
IL17RB	1.4915	0.16525	-3.17404	Down regulation	1.90820465042153e-07
GABRA2	0.29825	0.001	-8.22038	Down regulation	1.91960997564689e-07
LRRC15	0.423	11.0787	4.71099	Up-regulation	1.92293116287407e-07
CENPI	0.689	1.67725	1.28352	Up-regulation	1.93594986379962e-07
CKMT2	1.06725	0.04025	-4.72877	Down regulation	1.9996607335425e-07
DEPDC1	0.20225	1.40075	2.79199	Up-regulation	2.02761388365814e-07
WFIKKN2	0.84225	0.019	-5.47018	Down regulation	2.05727066400582e-07
CCNB2	0.68975	4.50075	2.70602	Up-regulation	2.07194925898686e-07
HELLS	3.938	7.91425	1.00699	Up-regulation	2.13226788235052e-07
ACTG2	117.42	7.4115	-3.98577	Down regulation	2.2177654740251e-07
SYDE2	3.63725	0.3945	-3.20475	Down regulation	2.2460018977804e-07
CNN1	48.8745	6.4655	-2.91825	Down regulation	2.27005269595313e-07
RSPO2	0.773	0.04325	-4.1597	Down regulation	2.27509843578337e-07
SFRP5	1.721	0.0215	-6.32277	Down regulation	2.28201284629182e-07
TDO2	0.5575	13.3878	4.5858	Up-regulation	2.50289652952893e-07
POSTN	21.362	321.706	3.91263	Up-regulation	2.52360748315007e-07
H2AC7	15.4147	71.887	2.22142	Up-regulation	2.66524551524362e-07
ACTC1	1.21	0.04175	-4.85709	Down regulation	2.8637725141526e-07
PI15	0.93125	17.1895	4.20622	Up-regulation	2.99322003731352e-07
SLITRK5	1.7475	0.02375	-6.20122	Down regulation	3.02322728751902e-07
TMEM176A	14.9823	33.6628	1.1679	Up-regulation	3.02958661080212e-07
IRS4	0.28025	0.00425	-6.04311	Down regulation	3.11066664520707e-07
HMGCS2	15.5935	0.22575	-6.11007	Down regulation	3.15046875579077e-07
CAMP	6.58525	0.3905	-4.07584	Down regulation	3.16794637011673e-07
TPX2	0.942	5.2935	2.49042	Up-regulation	3.20588264981424e-07
AZGP1	612.159	4.232	-7.17642	Down regulation	3.27919214676822e-07
ITIH5	14.6755	3.6645	-2.00172	Down regulation	3.3412249873654e-07
HHIP	8.5545	0.3365	-4.66801	Down regulation	3.42191831321576e-07
LRRC26	95.0985	1.2155	-6.2898	Down regulation	3.55203506263277e-07
NPY5R	0.6615	0.00975	-6.0842	Down regulation	3.72448439390718e-07
UNC5C	3.475	0.55125	-2.65623	Down regulation	3.86517662260344e-07
SELL	6.279	38.7362	2.62508	Up-regulation	3.97881561617015e-07
SLC17A7	0.809	0.11175	-2.85586	Down regulation	4.03465184513422e-07
ASB2	4.163	1.133	-1.87748	Down regulation	4.03990364382465e-07
H2AC8	29.1388	97.5392	1.74304	Up-regulation	4.05086486201848e-07
CHDH	4.90825	0.4855	-3.33767	Down regulation	4.3463005413222e-07
FOXD3	0.5085	0.001	-8.9901	Down regulation	4.48281671049702e-07
KCNK15	1.31775	0.236	-2.48122	Down regulation	4.56334718673197e-07
KIF14	0.156	0.9425	2.59495	Up-regulation	4.59512596853249e-07
SEMA3D	4.29975	0.635	-2.75942	Down regulation	4.71714850551783e-07
BRCA2	0.60625	1.92375	1.66594	Up-regulation	4.73854217368514e-07
PRDM1	3.39875	22.146	2.70397	Up-regulation	4.83939237480525e-07
SLC35F1	0.475	0.0125	-5.24793	Down regulation	4.95301335185126e-07
CXCL5	1.78675	82.088	5.52176	Up-regulation	5.03683477379716e-07
MYOM2	4.30225	0.6895	-2.64147	Down regulation	5.08676595753408e-07
ACAN	124.997	2.515	-5.63519	Down regulation	5.12319018364772e-07
COL6A6	3.23425	0.31775	-3.34747	Down regulation	5.26039354108942e-07
SLC22A31	2.038	0.00775	-8.03874	Down regulation	5.27482427959142e-07
DGKB	0.564	0.04625	-3.60817	Down regulation	5.31089441224335e-07
RBP7	3.7795	0.652	-2.53525	Down regulation	5.4793763341284e-07
CDKN3	0.846	6.2865	2.89353	Up-regulation	5.64733079358181e-07
SIK2	21.2255	7.8295	-1.43881	Down regulation	5.98266545142622e-07
PCDH15	0.647	0.06225	-3.37762	Down regulation	5.98825542003616e-07
SBSN	0.05525	7.0085	6.98699	Up-regulation	6.01196031537231e-07
H2AC13	8.79725	80.3503	3.19118	Up-regulation	6.01353917091923e-07
H1-5	17.3155	105.388	2.60557	Up-regulation	6.04274289695601e-07
LAMA2	13.143	3.02875	-2.1175	Down regulation	6.1079321455346e-07
LIMCH1	47.3422	5.937	-2.99532	Down regulation	6.45837396597103e-07
ELN	34.8852	2.413	-3.85372	Down regulation	6.51561989658686e-07
H4C13	5.408	24.9498	2.20586	Up-regulation	6.52260051016296e-07
BLK	0.33675	5.517	4.03413	Up-regulation	6.58670907018233e-07
TOP2A	1.68125	8.04175	2.25798	Up-regulation	6.76613215685864e-07
TIMP3	189.85	37.0727	-2.35643	Down regulation	6.80210067034724e-07
HMMR	0.386	2.2845	2.56521	Up-regulation	6.91348642338026e-07
TMEM130	1.84875	0.14325	-3.68994	Down regulation	7.23693375589053e-07
C1QTNF3	11.5885	0.7565	-3.93721	Down regulation	7.44296122095122e-07
PPP1R1B	66.512	0.61325	-6.761	Down regulation	7.7306431833955e-07
PCK1	0.7585	0.0105	-6.17469	Down regulation	8.1054973926676e-07
BUB1	0.71425	4.56975	2.67761	Up-regulation	8.31807129246272e-07
MS4A15	5.57975	0.03825	-7.1886	Down regulation	8.5891029962955e-07
TRIL	3.687	0.65625	-2.49013	Down regulation	8.64601378330891e-07
CXCR5	0.11475	1.73025	3.91441	Up-regulation	8.70929475949332e-07
MTARC2	9.60675	3.131	-1.61742	Down regulation	8.97670746961247e-07
ZC3H12D	1.18825	7.5355	2.66486	Up-regulation	9.05508029120992e-07
CLDN2	1.90275	0.006	-8.30891	Down regulation	9.09840661770293e-07
ABCA9	4.4915	1.049	-2.09818	Down regulation	9.4481628693058e-07
THRSP	1.024	0.01175	-6.44541	Down regulation	9.49191740462619e-07
FOLR1	77.8238	2.442	-4.99408	Down regulation	9.67424867187692e-07
CTSE	5.40875	0.07575	-6.15791	Down regulation	9.67517154326742e-07
CCN4	1.3245	23.7533	4.16461	Up-regulation	9.68239093872926e-07
VEGFD	2.273	0.0935	-4.60349	Down regulation	9.94250959745446e-07
PLAAT5	1.18575	0.16575	-2.83872	Down regulation	9.95049458916855e-07
CNTN4	3.91875	0.6475	-2.59744	Down regulation	1.00203697770004e-06
PRDM16	2.2125	0.25175	-3.13561	Down regulation	1.01640893162601e-06
ADRA2C	1.14075	0.11725	-3.28232	Down regulation	1.02553648825453e-06
CTSB	257.555	1024.15	1.99147	Up-regulation	1.04947817130636e-06
ACACB	13.0222	3.92475	-1.73031	Down regulation	1.06003891469002e-06
NECAB1	2.842	0.059	-5.59005	Down regulation	1.07157290917152e-06
FGF10	2.5485	0.214	-3.57397	Down regulation	1.07996621558015e-06
VIPR2	0.8565	0.05175	-4.04882	Down regulation	1.08416662950667e-06
H3C8	11.2455	142.005	3.65852	Up-regulation	1.12862584848194e-06
TRIM59	1.891	3.99825	1.08022	Up-regulation	1.17794034878598e-06
IL1RN	3.19975	26.0113	3.0231	Up-regulation	1.19950403890689e-06
FAM189A2	6.748	0.7725	-3.12685	Down regulation	1.25341165171754e-06
IKBKE	2.90975	6.18375	1.08759	Up-regulation	1.27085675870428e-06
AURKA	1.028	3.68375	1.84133	Up-regulation	1.29822041446195e-06
METTL24	1.45725	0.33125	-2.13726	Down regulation	1.30188025729772e-06
RNF128	5.2485	0.45475	-3.52876	Down regulation	1.3058852240551e-06
HOXA7	0.79475	0.2075	-1.93739	Down regulation	1.34753984913889e-06
KIF4A	0.32275	1.73075	2.42291	Up-regulation	1.37448356099316e-06
KAZALD1	5.64425	0.728	-2.95477	Down regulation	1.40246044356863e-06
COLGALT2	4.065	0.50075	-3.02109	Down regulation	1.42244969542577e-06
SMIM33	1.696	0.04075	-5.37919	Down regulation	1.51934023554875e-06
SLC1A2	4.99575	0.3125	-3.99877	Down regulation	1.60983482601001e-06
H3C2	15.4153	117.344	2.92831	Up-regulation	1.62824308444631e-06
NTRK2	9.7535	0.763	-3.67617	Down regulation	1.64511349209105e-06
EGF	4.56	0.3025	-3.91403	Down regulation	1.64632152092292e-06
CPAMD8	9.169	2.00175	-2.1955	Down regulation	1.66804416160653e-06
FCRL1	0.32675	6.214	4.24926	Up-regulation	1.69371573935512e-06
SP6	0.49275	3.44525	2.80568	Up-regulation	1.73250224611077e-06
CCNA2	0.9375	4.1265	2.13803	Up-regulation	1.73679993603054e-06
POU3F3	0.69275	0.01875	-5.20737	Down regulation	1.75922156297612e-06
FCRL3	0.3055	2.01425	2.721	Up-regulation	1.76782464595308e-06
CNTN2	0.31425	0.00975	-5.01037	Down regulation	1.78378212988154e-06
CCL20	1.28625	14.699	3.51448	Up-regulation	1.82686623810641e-06
FRMD3	2.34775	0.99225	-1.2425	Down regulation	1.8484779306895e-06
PIWIL4	2.243	0.889	-1.33517	Down regulation	1.89025364963764e-06
NRIP3	0.366	4.70575	3.68451	Up-regulation	1.89343938963942e-06
DUSP8	3.2975	1.294	-1.34954	Down regulation	1.94104714037299e-06
H2BC7	6.42875	31.7965	2.30626	Up-regulation	1.96707435657476e-06
SLC7A11	0.794	2.63625	1.73128	Up-regulation	1.96867968545543e-06
C14orf180	0.453	0.001	-8.82337	Down regulation	2.0124788761115e-06
NXPE2	7.7115	0.1015	-6.24746	Down regulation	2.01701747049215e-06
FGF18	1.2475	0.13725	-3.18416	Down regulation	2.04862627950092e-06
PLAC9	20.2677	3.669	-2.46573	Down regulation	2.07005867107104e-06
SIGLEC10	1.82125	22.078	3.59961	Up-regulation	2.10461449953277e-06
C5AR2	0.489	5.22575	3.41773	Up-regulation	2.11535523646586e-06
ORC1	0.20725	0.8445	2.02673	Up-regulation	2.18696161431649e-06
CDK5R1	0.64	1.9455	1.604	Up-regulation	2.20728047978723e-06
HSD17B6	8.65775	0.4615	-4.22959	Down regulation	2.20777962609499e-06
TIGIT	1.1465	3.2195	1.4896	Up-regulation	2.24530470849233e-06
MYBL2	0.57525	5.9135	3.36175	Up-regulation	2.28369513967308e-06
ALDH1A2	8.055	1.082	-2.89618	Down regulation	2.33001168235175e-06
GINS1	0.9355	2.18075	1.22101	Up-regulation	2.33800808920248e-06
BUB1B	0.46	2.28675	2.31359	Up-regulation	2.34472841987189e-06
TNFAIP6	1.136	16.4282	3.85414	Up-regulation	2.40127540022754e-06
ZNF483	7.18175	1.964	-1.87054	Down regulation	2.42726686788704e-06
FBN3	0.43825	0.12	-1.86872	Down regulation	2.47793339457071e-06
NCAPH	0.8	2.62	1.71149	Up-regulation	2.54037793924748e-06
NCAPG	0.25675	2.222	3.11342	Up-regulation	2.58454881076574e-06
MS4A1	1.748	22.573	3.69082	Up-regulation	2.67114037225744e-06
PDE5A	26.7572	6.198	-2.11006	Down regulation	2.68785625305347e-06
CEACAM3	0.501	5.5035	3.45747	Up-regulation	2.75994505659528e-06
RAD51AP1	0.86925	2.1945	1.33605	Up-regulation	2.82668489426372e-06
CDC45	0.4685	2.25425	2.26653	Up-regulation	2.85595621869648e-06
IGHV3-73	1.99675	123.631	5.95225	Up-regulation	2.92324444883956e-06
CAPN14	0.08175	1.1995	3.87507	Up-regulation	2.94009722479295e-06
ZNF385B	6.48825	0.22625	-4.84184	Down regulation	2.97062994418052e-06
ASPA	1.666	0.12375	-3.75089	Down regulation	3.10662199611284e-06
ILDR2	0.63	0.15125	-2.05842	Down regulation	3.1495258023673e-06
GPR146	8.243	2.006	-2.03885	Down regulation	3.15434342513358e-06
RGN	4.767	0.936	-2.3485	Down regulation	3.20442569214758e-06
TIMELESS	1.67925	3.43725	1.03344	Up-regulation	3.24945768691242e-06
MPZ	5.9065	0.7345	-3.00747	Down regulation	3.27404912925612e-06
CNTN6	1.09475	0.0105	-6.70407	Down regulation	3.30935406716721e-06
SLC16A3	11.0843	35.743	1.68915	Up-regulation	3.44442447463736e-06
CD28	1.16	2.99625	1.36903	Up-regulation	3.46300970828247e-06
ARHGAP20	2.054	0.504	-2.02694	Down regulation	3.47711723107665e-06
IL21R	0.936	3.888	2.05445	Up-regulation	3.49817722331518e-06
BMP5	5.30375	0.3755	-3.82013	Down regulation	3.5691353301053e-06
RAP1GAP	10.7803	0.84375	-3.67543	Down regulation	3.64420692393861e-06
FLRT1	0.41575	0.007	-5.89222	Down regulation	3.67620509554349e-06
AIM2	1.09475	9.6955	3.14671	Up-regulation	3.72426933611059e-06
TMEM132E	0.2275	0.026	-3.12928	Down regulation	3.74316261312783e-06
PMP2	0.55175	0.01925	-4.84108	Down regulation	3.74905208787771e-06
GRIN2B	0.1325	0.00175	-6.24249	Down regulation	3.78574819140289e-06
OSBPL1A	16.487	7.53825	-1.12903	Down regulation	3.8100910768793e-06
GLMN	1.40175	3.01925	1.10696	Up-regulation	3.87374019246532e-06
LMNB1	5.18175	12.7033	1.29369	Up-regulation	3.91896395051695e-06
P2RY6	1.041	6.92925	2.73473	Up-regulation	4.07967346839676e-06
CTSK	44.394	606.975	3.7732	Up-regulation	4.09078746356184e-06
DLGAP5	0.61075	2.88075	2.23779	Up-regulation	4.10324447336646e-06
MSX2	0.47075	4.69925	3.3194	Up-regulation	4.21158339717723e-06
SLC16A4	8.001	3.115	-1.36095	Down regulation	4.28764704764181e-06
CCR6	0.814	3.67175	2.17337	Up-regulation	4.38558548185321e-06
CYBA	72.4345	172.98	1.25585	Up-regulation	4.44902962656763e-06
CD163L1	1.65875	7.53475	2.18346	Up-regulation	4.45521621382629e-06
CPED1	14.9808	3.9125	-1.93695	Down regulation	4.62099280105992e-06
XKR4	0.852	0.09125	-3.22296	Down regulation	4.63276217237186e-06
CLEC4E	1.1525	7.7705	2.75324	Up-regulation	4.64884295507917e-06
PLA2G7	2.0245	21.6552	3.41908	Up-regulation	4.66410924298395e-06
NLGN1	1.27475	0.054	-4.56111	Down regulation	4.74340737742896e-06
IL10	0.28025	3.1465	3.48896	Up-regulation	4.84633996706745e-06
CERS1	0.77125	0.04325	-4.15643	Down regulation	4.8498446061122e-06
GPRASP2	5.36025	1.6975	-1.65889	Down regulation	4.97394136092263e-06
LEFTY2	0.52825	0.041	-3.68753	Down regulation	4.98819453176011e-06
H2BC10	13.5538	63.4472	2.22687	Up-regulation	4.99717032402022e-06
FGFRL1	19.9627	3.212	-2.63577	Down regulation	5.0392767258445e-06
PRKAR2B	6.45875	2.23975	-1.52792	Down regulation	5.1756559324082e-06
FAT3	1.51275	0.23775	-2.66966	Down regulation	5.26372493181067e-06
KIAA0408	4.9295	0.5085	-3.27712	Down regulation	5.31778789782623e-06
SEC14L6	1.356	0.14075	-3.26815	Down regulation	5.33616826759789e-06
H4C12	82.1757	300.746	1.87176	Up-regulation	5.45303980696539e-06
SLC16A12	0.5635	0.09875	-2.51256	Down regulation	5.56502699933083e-06
COL12A1	15.6125	126.852	3.02237	Up-regulation	5.64215120123332e-06
ADAMTS8	4.2125	0.21675	-4.28057	Down regulation	5.83595187470779e-06
GPM6A	7.24	0.186	-5.28262	Down regulation	5.90068399774519e-06
LONRF1	12.8622	6.056	-1.08671	Down regulation	5.95222030595416e-06
FRRS1L	0.3425	0.003	-6.835	Down regulation	6.16388037956925e-06
CD180	0.8285	6.1565	2.89354	Up-regulation	6.17057223291676e-06
B3GALNT1	7.73525	3.375	-1.19656	Down regulation	6.29195879605238e-06
HP	24.9327	0.8535	-4.86851	Down regulation	6.32030962030557e-06
HMOX1	11.3277	90.1282	2.99212	Up-regulation	6.48565214245357e-06
PAX1	0.6005	0.02475	-4.60066	Down regulation	6.60829680641625e-06
F8	9.2275	3.09	-1.57833	Down regulation	6.62422252800361e-06
BMP8A	0.312	3.8515	3.6258	Up-regulation	6.67046753059598e-06
ANGPT4	0.7265	0.024	-4.91986	Down regulation	6.7697111928044e-06
NLGN3	1.064	0.19625	-2.43873	Down regulation	6.93812649282528e-06
THY1	8.9175	85.7135	3.26481	Up-regulation	6.94911854380343e-06
PMAIP1	1.82725	5.1685	1.50007	Up-regulation	7.20079311007272e-06
NUF2	0.3425	1.4095	2.04101	Up-regulation	7.22750476991711e-06
WWTR1	30.6378	13.4705	-1.18551	Down regulation	7.34747864707116e-06
F11	0.88875	0.00575	-7.27207	Down regulation	7.44115811203999e-06
CDT1	1.12825	2.65925	1.23693	Up-regulation	7.47930715170247e-06
BMF	5.8375	16.2958	1.48107	Up-regulation	7.49778430211873e-06
SKA1	0.09875	1.38375	3.80866	Up-regulation	7.5184263804831e-06
STYXL2	0.24125	0.01775	-3.76464	Down regulation	7.60848415344689e-06
MFAP3L	4.754	1.64375	-1.53215	Down regulation	7.83640378257725e-06
COL9A3	32.7945	2.68925	-3.60818	Down regulation	7.85226334914527e-06
PAX5	0.35675	4.54725	3.67201	Up-regulation	7.86641786982229e-06
CDKN2A	1.4275	6.1885	2.1161	Up-regulation	8.13796005741342e-06
H2AC11	37.6457	185.277	2.29912	Up-regulation	8.16884400601536e-06
KNTC1	3.4655	13.4622	1.95778	Up-regulation	8.28581942217706e-06
DEPDC7	0.39475	1.58275	2.00342	Up-regulation	8.28803448057032e-06
COL3A1	120.056	2527.88	4.39614	Up-regulation	8.38465233116295e-06
KCTD14	8.6115	1.81025	-2.25008	Down regulation	8.50804769077419e-06
BMP4	9.8045	2.1815	-2.16812	Down regulation	8.52815977153649e-06
CAVIN2	26.335	4.2055	-2.64663	Down regulation	8.54867014687893e-06
SNORC	14.7555	0.3715	-5.31175	Down regulation	8.70641496919774e-06
CDC6	0.6955	2.64425	1.92674	Up-regulation	8.71997486761171e-06
ESPL1	0.33975	1.82825	2.42792	Up-regulation	8.78780333412761e-06
LTB	5.4445	20.208	1.89206	Up-regulation	9.00729214628318e-06
SECTM1	10.1415	21.5532	1.08763	Up-regulation	9.16917003855812e-06
CXCR1	2.2455	27.0315	3.58953	Up-regulation	9.18097997502753e-06
LDB3	2.54725	0.759	-1.74677	Down regulation	9.33051825316389e-06
PLAU	7.64275	57.768	2.91811	Up-regulation	9.39679994109096e-06
PLD5	0.25175	0.001	-7.97585	Down regulation	9.50175518986688e-06
C4BPA	14.855	0.3495	-5.40951	Down regulation	9.62708506009531e-06
HJURP	0.317	2.5335	2.99858	Up-regulation	9.85495535851422e-06
RAD54L	0.19375	0.9155	2.24036	Up-regulation	9.87622409939228e-06
SLC12A2	130.054	16.003	-3.02269	Down regulation	9.92437886066611e-06
ADAM8	5.76825	29.428	2.35098	Up-regulation	1.01107504919945e-05
PGC	25.0275	0.01025	-11.2537	Down regulation	1.02506197188903e-05
CHD5	0.32775	0.01075	-4.93019	Down regulation	1.02550346233926e-05
H2AC15	3.287	14.2127	2.11234	Up-regulation	1.03009246695133e-05
CDCA8	0.61525	1.86775	1.60206	Up-regulation	1.03762842530573e-05
LILRB4	2.6715	24.0035	3.16752	Up-regulation	1.06166237149819e-05
LONRF3	4.78025	1.5115	-1.66111	Down regulation	1.06244813459464e-05
RBMS3	19.529	5.9425	-1.71648	Down regulation	1.07829394328931e-05
SPP1	11.3455	302.918	4.73873	Up-regulation	1.09784544478697e-05
MYRIP	3.51825	0.9215	-1.9328	Down regulation	1.11559891292273e-05
FRZB	34.2735	2.17375	-3.97884	Down regulation	1.12041794037909e-05
FMO1	1.8005	14.3923	2.99882	Up-regulation	1.15217112311196e-05
KCNA6	1.65825	0.07725	-4.42398	Down regulation	1.15562490411772e-05
ANGPTL1	6.132	1.393	-2.13816	Down regulation	1.16985874344305e-05
PENK	1.365	0.133	-3.3594	Down regulation	1.18187776889616e-05
LRP6	18.0192	7.628	-1.24016	Down regulation	1.20305861184169e-05
FCRLA	0.441	4.327	3.29452	Up-regulation	1.21661545702324e-05
KLHL23	4.782	1.21125	-1.98112	Down regulation	1.22891569429212e-05
GPRIN2	2.0715	0.08025	-4.69003	Down regulation	1.2411929830507e-05
CTNNA3	1.04375	0.20125	-2.37472	Down regulation	1.24574999422727e-05
CGREF1	7.92475	0.679	-3.54488	Down regulation	1.26157614127819e-05
SEMA3E	5.70975	0.61725	-3.2095	Down regulation	1.27260556555078e-05
PCLAF	0.6215	2.78475	2.16372	Up-regulation	1.27858635920869e-05
H4C6	52.9002	175.964	1.73393	Up-regulation	1.28791917539922e-05
SSTR1	1.07	0.04325	-4.62877	Down regulation	1.29246449806784e-05
FUT7	0.33425	1.94175	2.53836	Up-regulation	1.29451353634767e-05
CASP12	0.93375	0.08625	-3.43644	Down regulation	1.30580558276446e-05
ANKRD29	8.2465	1.373	-2.58645	Down regulation	1.30893248445882e-05
SLIT3	21.2445	5.971	-1.83104	Down regulation	1.3103057239587e-05
FN3K	7.3245	1.9925	-1.87815	Down regulation	1.35437477181662e-05
NKD2	4.944	1.58925	-1.63733	Down regulation	1.36183319947785e-05
DSG3	0.584	28.3125	5.59933	Up-regulation	1.3752730818692e-05
SLC9B2	3.23675	46.918	3.85752	Up-regulation	1.40829988059724e-05
ADGRG4	0.16225	0.00275	-5.88264	Down regulation	1.4100371613423e-05
RGL3	2.9385	0.67025	-2.13231	Down regulation	1.4215173098615e-05
UCMA	1.4785	0.001	-10.5299	Down regulation	1.42553376173076e-05
ENHO	2.40175	0.13075	-4.1992	Down regulation	1.42757397692727e-05
NAALAD2	1.4275	0.1465	-3.28452	Down regulation	1.45863648712388e-05
LIFR	41.024	7.1255	-2.52541	Down regulation	1.45953475263721e-05
C1QTNF6	1.963	16.6962	3.08839	Up-regulation	1.48700228250554e-05
RYR2	1.4775	0.21575	-2.77573	Down regulation	1.49851359964845e-05
FCRL5	1.7685	22.376	3.66135	Up-regulation	1.52931000496609e-05
KCNK9	0.001	0.2645	8.04712	Up-regulation	1.53277564294334e-05
TLR10	0.76025	6.743	3.14884	Up-regulation	1.53994366035593e-05
H3C4	50.2955	207.159	2.04224	Up-regulation	1.57891899508454e-05
F10	2.37075	0.215	-3.46293	Down regulation	1.59870588147681e-05
LRRN2	1.5065	0.09225	-4.02951	Down regulation	1.6131794279583e-05
THRA	18.9608	9.1345	-1.05362	Down regulation	1.62630847140072e-05
HCAR1	1.9435	0.1215	-3.99963	Down regulation	1.66015853491765e-05
PCDHA12	0.71725	0.07825	-3.19631	Down regulation	1.66401171109263e-05
EZH2	1.2675	3.38825	1.41855	Up-regulation	1.67683525132345e-05
ANLN	2.32225	9.11175	1.9722	Up-regulation	1.6771817450855e-05
LRFN5	0.99525	0.2845	-1.80663	Down regulation	1.68754143777641e-05
CTDSPL	19.2572	6.28325	-1.61582	Down regulation	1.70448064692606e-05
LYPD3	1.3985	25.8248	4.2068	Up-regulation	1.72545189368592e-05
PLK1	1.12225	4.23	1.91426	Up-regulation	1.72970568140816e-05
FCRL2	0.192	2.47975	3.69102	Up-regulation	1.73973208865e-05
CPB2	2.81825	0.002	-10.4606	Down regulation	1.74734696053458e-05
KIF2C	0.7355	2.70925	1.8811	Up-regulation	1.83756567620348e-05
ALDH2	82.005	31.2495	-1.39188	Down regulation	1.8381540591138e-05
LOXL2	4.60375	38.0667	3.04765	Up-regulation	1.87019142657944e-05
TSHR	0.0935	1.4245	3.92935	Up-regulation	1.908391156812e-05
NPL	4.44425	20.5095	2.20628	Up-regulation	1.95629402758775e-05
FZD5	6.9515	2.39375	-1.53805	Down regulation	1.97193269132094e-05
BID	7.26525	18.251	1.32889	Up-regulation	1.97204918283732e-05
DNAH8	0.03675	0.62975	4.09896	Up-regulation	1.9857995365559e-05
ESCO2	0.48225	1.47425	1.61213	Up-regulation	2.05514375397045e-05
CIP2A	0.99325	3.14975	1.66501	Up-regulation	2.1265783155621e-05
CKAP2L	0.3435	1.28125	1.89917	Up-regulation	2.13169332820547e-05
SHISA3	1.3485	0.07675	-4.13504	Down regulation	2.1789450532302e-05
NAP1L2	1.748	0.288	-2.60156	Down regulation	2.22279100353386e-05
SCN4B	6.044	1.32675	-2.18761	Down regulation	2.24155422729626e-05
QPCT	2.6835	8.827	1.71781	Up-regulation	2.24832437154226e-05
PRC1	1.7745	6.036	1.76618	Up-regulation	2.24940069066603e-05
-	1.68725	0.09425	-4.16204	Down regulation	2.26899364964241e-05
CBS	14.3658	1.221	-3.5565	Down regulation	2.30213962971051e-05
APOBEC3A	0.863	10.4095	3.5924	Up-regulation	2.34104636241649e-05
ISG20	10.0235	35.3552	1.81854	Up-regulation	2.34203330915235e-05
GBP5	4.7995	10.5452	1.13564	Up-regulation	2.35130151701274e-05
NPTX2	0.8475	6.887	3.02259	Up-regulation	2.37141072325844e-05
LMO3	19.3358	0.2545	-6.24746	Down regulation	2.39041372924656e-05
RUFY4	0.31075	2.572	3.04906	Up-regulation	2.41042789364464e-05
SPTBN1	184.689	66.1485	-1.48132	Down regulation	2.43306586856019e-05
ACOX2	3.40675	1.38725	-1.29617	Down regulation	2.43880980472681e-05
KIAA1549L	0.14475	1.57525	3.44395	Up-regulation	2.47243554112228e-05
CHEK1	1.3625	5.55775	2.02824	Up-regulation	2.53261390668197e-05
RASGRP1	2.093	5.60775	1.42185	Up-regulation	2.5427540672604e-05
NXPE4	0.8305	0.001	-9.69784	Down regulation	2.57027992499742e-05
BTNL9	4.515	0.52175	-3.1133	Down regulation	2.62413970039992e-05
STATH	191.58	1.765	-6.76213	Down regulation	2.6943830499026e-05
ADAMTS2	3.91675	45.653	3.54298	Up-regulation	2.69750685733407e-05
PALM	12.75	2.0245	-2.65486	Down regulation	2.70047221430452e-05
TRPA1	0.06425	1.3765	4.42116	Up-regulation	2.70790037835087e-05
IGHG1	608.52	10616.9	4.12491	Up-regulation	2.71803436615336e-05
NMU	0.248	2.707	3.44828	Up-regulation	2.74403666473451e-05
MUSK	0.4155	0.0085	-5.61124	Down regulation	2.77658796815212e-05
CD84	4.781	33.863	2.82433	Up-regulation	2.77830840062969e-05
CYS1	3.80875	0.98775	-1.9471	Down regulation	2.78959332031659e-05
TM4SF19	0.50725	11.0105	4.44004	Up-regulation	2.80393591442612e-05
NECAB3	10.4725	4.2385	-1.30498	Down regulation	2.84433989239109e-05
MCOLN3	1.5625	0.5995	-1.38202	Down regulation	2.8659199179301e-05
CERS3	0.11475	4.023	5.13171	Up-regulation	2.8802154779387e-05
PTCH1	10.0725	4.0565	-1.31211	Down regulation	2.88110997929796e-05
SNCG	10.1822	3.50025	-1.54053	Down regulation	2.93910453993708e-05
KIF23	0.71	2.315	1.70512	Up-regulation	2.98279759951763e-05
GARNL3	4.8975	2.09	-1.22854	Down regulation	2.98662003790679e-05
APOB	0.151	0.027	-2.48352	Down regulation	2.98931180732426e-05
FBXO2	10.781	1.66925	-2.69122	Down regulation	2.99222453402423e-05
ATP6V0D2	0.367	4.9605	3.75663	Up-regulation	2.99427195778345e-05
H2BC13	2.833	14.4062	2.34629	Up-regulation	3.05195855150895e-05
PALM3	0.59875	0.042	-3.83349	Down regulation	3.07579599007233e-05
CACNB2	1.7475	0.5925	-1.56041	Down regulation	3.08556084274325e-05
GRID2	0.23725	0.01825	-3.70044	Down regulation	3.0959819942772e-05
CHST15	11.749	42.3978	1.85145	Up-regulation	3.22252642576105e-05
CADPS2	21.973	9.94375	-1.14387	Down regulation	3.31670902501033e-05
TMEM176B	26.7267	70.1577	1.39232	Up-regulation	3.34354051396061e-05
IKZF3	3.78375	14.4998	1.93814	Up-regulation	3.36427452645449e-05
CIDEA	1.706	0.01825	-6.54658	Down regulation	3.37111359159178e-05
BLNK	2.74425	7.581	1.46598	Up-regulation	3.38224674913521e-05
KCND2	0.12775	1.7395	3.76728	Up-regulation	3.38954186366441e-05
MXRA5	8.32325	70.125	3.07471	Up-regulation	3.40018095579119e-05
CEP55	0.2925	2.54125	3.11903	Up-regulation	3.41622721917031e-05
ENTPD8	7.07825	0.3715	-4.25196	Down regulation	3.4419912028006e-05
C13orf46	0.85225	0.1965	-2.11675	Down regulation	3.48003859523148e-05
SCMH1	10.1538	4.85775	-1.06365	Down regulation	3.52391359849686e-05
CILP2	5.03575	0.31025	-4.0207	Down regulation	3.55455872413254e-05
E2F2	0.27725	1.9275	2.79747	Up-regulation	3.55576837779165e-05
ADAMTS12	2.1215	16.3472	2.94589	Up-regulation	3.56477515167853e-05
CILP	4.8625	0.35925	-3.75864	Down regulation	3.57228765439639e-05
EGFL6	3.55225	18.4835	2.37943	Up-regulation	3.59176877029906e-05
SLC5A5	0.1105	1.8455	4.06189	Up-regulation	3.6166731241358e-05
FLNC	13.1333	2.6785	-2.29373	Down regulation	3.61892593588894e-05
C8B	3.188	0.00975	-8.35303	Down regulation	3.62434077134018e-05
LTBP3	41.6305	12.8727	-1.69332	Down regulation	3.67411392834871e-05
NABP1	9.2135	34.2503	1.89429	Up-regulation	3.6822350705238e-05
LRP1B	0.7735	0.04175	-4.21155	Down regulation	3.69268677119829e-05
IL11	0.10875	3.192	4.87537	Up-regulation	3.73450785233391e-05
ADAM19	3.1225	15.5445	2.31563	Up-regulation	3.79061489915803e-05
MYLK	66.3923	22.2093	-1.57985	Down regulation	3.835557900787e-05
TENM1	0.72375	0.07075	-3.35469	Down regulation	3.89339605527538e-05
S100A7	0.02725	70.5625	11.3384	Up-regulation	3.89899280036285e-05
ARNTL2	2.962	11.921	2.00886	Up-regulation	3.92818159802094e-05
SLC5A7	0.373	0.02825	-3.72285	Down regulation	3.93326965539165e-05
PLGLB2	0.1735	0.77975	2.16808	Up-regulation	4.00894422973469e-05
PRDM6	2.75275	0.37475	-2.87687	Down regulation	4.01096677308272e-05
CDCA3	0.44625	2.21075	2.30861	Up-regulation	4.10577098952146e-05
H2AC16	6.81375	36.402	2.4175	Up-regulation	4.11473423162658e-05
SDS	1.384	6.92875	2.32375	Up-regulation	4.1419170050385e-05
RPL22L1	11.6323	24.3283	1.0645	Up-regulation	4.22502321917739e-05
SIGLEC15	0.31025	7.55725	4.60636	Up-regulation	4.28932754300131e-05
SUSD2	21.3595	2.22925	-3.26025	Down regulation	4.32591147521428e-05
C1orf198	33.57	12.8763	-1.38246	Down regulation	4.3286980619261e-05
SLC25A27	6.01625	2.1335	-1.49564	Down regulation	4.39126143182108e-05
JPT1	10.9845	22.2782	1.02017	Up-regulation	4.49342020187213e-05
PLEKHH2	8.1285	1.72775	-2.23409	Down regulation	4.53980581089567e-05
SRARP	0.52575	0.01375	-5.25687	Down regulation	4.59119820933517e-05
OLFM2	2.00675	10.02	2.31995	Up-regulation	4.63631299773979e-05
SEMA4D	10.3603	24.1358	1.22011	Up-regulation	4.65434296244023e-05
EFCC1	2.90675	0.5175	-2.48978	Down regulation	4.6658905069306e-05
FCMR	3.69625	23.4405	2.66487	Up-regulation	4.73420967104781e-05
CSMD2	0.25725	1.974	2.93988	Up-regulation	4.74412740136963e-05
TRAF3IP3	3.04225	8.8725	1.5442	Up-regulation	4.75801784367495e-05
ZNF415	5.445	1.95675	-1.47647	Down regulation	4.89022873715583e-05
HSH2D	3.861	9.89675	1.35798	Up-regulation	4.89352048285791e-05
SAMD11	5.1145	0.799	-2.67833	Down regulation	4.94323398945413e-05
MCM10	0.1115	1.28025	3.52131	Up-regulation	4.96527218897169e-05
TUBB3	2.204	18.8083	3.09317	Up-regulation	4.99440155496264e-05
IRAG2	5.0585	15.6922	1.63327	Up-regulation	5.01769737926135e-05
SV2C	0.3125	0.024	-3.70275	Down regulation	5.05921945620376e-05
ADGRE2	2.77625	15.5998	2.49031	Up-regulation	5.09381032531352e-05
MMP8	0.0655	3.0835	5.55693	Up-regulation	5.1695634931037e-05
CD109	6.79625	26.9073	1.98518	Up-regulation	5.17024142908432e-05
P2RX5-TAX1BP3	0.14375	1.54775	3.42854	Up-regulation	5.18147456261489e-05
PADI1	0.05	2.68925	5.74913	Up-regulation	5.19819598017127e-05
RCC1	25.511	67.7435	1.40896	Up-regulation	5.23187315889251e-05
POU2F2	0.9555	4.70675	2.3004	Up-regulation	5.23403249185947e-05
JAK3	3.6695	14.7035	2.0025	Up-regulation	5.26040915413557e-05
COL4A1	28.8788	215.284	2.89816	Up-regulation	5.28322060972078e-05
H4C9	12.635	44.0575	1.80196	Up-regulation	5.37480689705261e-05
TNFRSF9	0.6615	3.36175	2.3454	Up-regulation	5.47488260430698e-05
SLAMF8	4.39025	25.6513	2.54665	Up-regulation	5.62526674741691e-05
MMP14	33.02	169.966	2.36383	Up-regulation	5.66063272286128e-05
TRPM2	1.488	6.75225	2.18199	Up-regulation	5.66411317375729e-05
LEF1	2.3015	6.50375	1.4987	Up-regulation	5.66417265908564e-05
TBC1D30	3.60525	1.3525	-1.41447	Down regulation	5.68110390694427e-05
FFAR2	0.7535	10.3573	3.78089	Up-regulation	5.69282274458436e-05
PLXNC1	7.55375	34.2945	2.18271	Up-regulation	5.70709443754327e-05
GPC5	2.55575	0.2655	-3.26696	Down regulation	5.73984146179358e-05
RGS6	1.09375	0.09875	-3.46936	Down regulation	5.75030196237515e-05
SSTR5	0.9195	0.001	-9.84471	Down regulation	5.84187465489267e-05
FAXDC2	19.1705	5.2	-1.8823	Down regulation	5.86898350417817e-05
NLRP6	0.0935	1.044	3.48101	Up-regulation	5.88434038932878e-05
ANOS1	17.487	2.762	-2.6625	Down regulation	5.88439059205044e-05
PCDHA3	0.34975	0.0695	-2.33124	Down regulation	5.90158112274081e-05
SLC1A3	6.4805	22.082	1.76869	Up-regulation	5.97560113568817e-05
IGHV5-51	5.47775	147.746	4.75339	Up-regulation	6.05543747513867e-05
GPR137B	7.15025	25.6528	1.84305	Up-regulation	6.06430953448277e-05
CKAP2	4.0285	8.83425	1.13286	Up-regulation	6.1681837131542e-05
SCUBE2	3.8315	1.05575	-1.85964	Down regulation	6.19678620680643e-05
H2AC12	14.306	57.0045	1.99446	Up-regulation	6.20077781744115e-05
CD72	0.908	4.17125	2.19972	Up-regulation	6.20338213962934e-05
CD19	0.487	5.3605	3.46037	Up-regulation	6.25594228120642e-05
PTGER1	1.05975	0.08325	-3.67013	Down regulation	6.39097057129025e-05
ITIH6	2.152	0.08575	-4.6494	Down regulation	6.41669582374858e-05
ABCG2	4.04225	1.5355	-1.39645	Down regulation	6.46746944141505e-05
ORC6	0.51225	1.77825	1.79554	Up-regulation	6.5014839786886e-05
PPEF1	0.059	0.8525	3.85291	Up-regulation	6.54577709899839e-05
SP140	1.5965	5.7845	1.85728	Up-regulation	6.62847438485713e-05
TICRR	0.10475	0.62825	2.58439	Up-regulation	6.70028196740151e-05
ADA	2.3575	10.9563	2.21642	Up-regulation	6.82889620326269e-05
COL5A1	11.6135	133.94	3.52771	Up-regulation	6.84231727031749e-05
OXGR1	8.34725	0.29075	-4.84345	Down regulation	6.88297020268969e-05
UNC13A	0.07225	0.399	2.46532	Up-regulation	6.90458505431715e-05
TFF1	102.928	2.592	-5.31143	Down regulation	6.99207073222349e-05
CORO2B	8.0205	0.97275	-3.04355	Down regulation	7.01114390806263e-05
TAFA2	0.83525	0.23075	-1.85588	Down regulation	7.03657143347715e-05
LGI3	3.14725	0.104	-4.91944	Down regulation	7.04160994109376e-05
CEMIP	2.312	7.0105	1.60038	Up-regulation	7.04464292717141e-05
PCSK6	4.86475	1.47625	-1.72043	Down regulation	7.06107567881349e-05
NKX3-1	58.4278	2.68375	-4.44433	Down regulation	7.13729132053033e-05
COL4A6	4.75575	0.65275	-2.86507	Down regulation	7.25477624192143e-05
NAP1L3	1.53675	0.4385	-1.80923	Down regulation	7.26861999860827e-05
CST5	0.9855	0.001	-9.94471	Down regulation	7.32106289752055e-05
GPC3	16.5817	2.87125	-2.52985	Down regulation	7.37549350340618e-05
LSAMP	5.07475	0.9725	-2.38357	Down regulation	7.4115801677169e-05
FCGR3B	8.339	56.6123	2.76317	Up-regulation	7.43470616619836e-05
STXBP1	18.5472	6.3125	-1.55492	Down regulation	7.47347499316565e-05
IGKV2-24	3.38125	54.066	3.99909	Up-regulation	7.47570622282675e-05
ENPEP	1.6295	5.08375	1.64146	Up-regulation	7.53383727108846e-05
PCDH9	2.42825	0.56225	-2.11063	Down regulation	7.58768667348975e-05
KLHL4	1.028	0.118	-3.12298	Down regulation	7.66736543511464e-05
PLN	6.4	0.454	-3.81731	Down regulation	7.67209816013502e-05
DMRTA1	2.49825	0.176	-3.82727	Down regulation	7.70783961401615e-05
TNFRSF13C	0.753	8.0005	3.40937	Up-regulation	7.71825126831335e-05
HOXA4	2.0745	0.34625	-2.58288	Down regulation	7.72647583407909e-05
SPRED3	0.167	1.07225	2.68272	Up-regulation	7.80374019557803e-05
MROH7	2.01125	0.5985	-1.74867	Down regulation	7.81665102175352e-05
ZNF880	8.99075	3.94175	-1.18961	Down regulation	7.89600817354814e-05
RUNX2	3.86625	9.42825	1.28606	Up-regulation	7.9138937846179e-05
ABCA8	15.1695	1.248	-3.60348	Down regulation	7.92398486003774e-05
CLDN18	27.7175	0.96825	-4.83927	Down regulation	7.93736941484668e-05
ISM1	4.72275	0.44225	-3.41669	Down regulation	7.99153117922583e-05
CCNB1	4.58225	10.451	1.18951	Up-regulation	8.0085346993312e-05
CXCR2	3.32375	28.3195	3.09091	Up-regulation	8.04982281853592e-05
MEGF10	0.49325	2.29975	2.22109	Up-regulation	8.14166703832847e-05
TMEM132C	1.7425	0.077	-4.50016	Down regulation	8.17475437960878e-05
GADL1	0.39775	0.005	-6.31379	Down regulation	8.18859431459238e-05
COL5A3	2.55175	30.374	3.57328	Up-regulation	8.19025439326664e-05
NDC80	0.45325	2.98775	2.72068	Up-regulation	8.21307129996363e-05
KLHDC7B	0.4255	1.9145	2.16974	Up-regulation	8.21361063264806e-05
ECM1	3.9725	19.4728	2.29334	Up-regulation	8.27716388745192e-05
TUBB2B	7.25125	1.8775	-1.94942	Down regulation	8.29586897200627e-05
KLHL29	2.658	0.898	-1.56555	Down regulation	8.4048262512652e-05
CORIN	2.805	0.449	-2.64321	Down regulation	8.45490048763678e-05
AKR1B10	0.81675	16.586	4.34393	Up-regulation	8.54805729809458e-05
TSPAN13	79.6825	21.7365	-1.87414	Down regulation	8.56358353941955e-05
PLXDC1	4.94	16.8603	1.77104	Up-regulation	8.57190576775608e-05
IGHV2-26	0.107	12.4942	6.86751	Up-regulation	8.57412588431748e-05
SERPINE1	6.46125	56.2537	3.12206	Up-regulation	8.74860810794304e-05
H1-1	2.37775	5.5265	1.21677	Up-regulation	8.80383480545615e-05
KCNK5	6.42675	1.39975	-2.19892	Down regulation	8.82750925461471e-05
WDR62	0.535	1.24025	1.21302	Up-regulation	8.87227243654918e-05
NCCRP1	0.57725	10.46	4.17954	Up-regulation	8.90125794060364e-05
PHF24	0.28575	0.08175	-1.80546	Down regulation	8.99582608731101e-05
NFIA	38.5613	12.5862	-1.6153	Down regulation	9.1092165599845e-05
IL2RA	0.66725	5.18425	2.95784	Up-regulation	9.10933887061489e-05
CYP27C1	0.0725	0.845	3.5429	Up-regulation	9.12136408043368e-05
GUCY2D	0.006	0.256	5.41504	Up-regulation	9.32005946787167e-05
CBX7	21.1075	7.182	-1.5553	Down regulation	9.34519313968238e-05
IRF4	2.91225	22.6653	2.96028	Up-regulation	9.45793079993868e-05
MKI67	1.32725	6.68375	2.33222	Up-regulation	9.45962779256529e-05
A2ML1	0.23575	9.1025	5.27093	Up-regulation	9.47337900935916e-05
IL1B	6.3765	54.4757	3.09478	Up-regulation	9.52368742319913e-05
MPPED2	2.091	0.68375	-1.61265	Down regulation	9.55455027159112e-05
OSR1	5.5455	0.6625	-3.06533	Down regulation	9.59916730565572e-05
HPSE	2.819	8.8425	1.64927	Up-regulation	9.60621758630021e-05
PRR11	0.96875	5.99075	2.62854	Up-regulation	9.63418962802026e-05
H2BC14	2.52125	16.2925	2.692	Up-regulation	9.65060874205666e-05
TMIGD3	0.654	8.28225	3.66266	Up-regulation	9.83767060392645e-05
VEGFA	48.2507	15.611	-1.62799	Down regulation	9.91658180074778e-05
RUBCNL	2.3975	12.2852	2.35732	Up-regulation	0.000101931
PTPN7	3.3185	7.26475	1.13038	Up-regulation	0.000103774
AGTR2	0.611	0.001	-9.25503	Down regulation	0.000104191
RIPOR2	9.66975	25.9252	1.42281	Up-regulation	0.000104387
SPTLC3	7.719	2.869	-1.42787	Down regulation	0.00010449
SGO2	0.99925	3.00575	1.58881	Up-regulation	0.000104922
AARD	0.33375	0.05025	-2.73157	Down regulation	0.000105224
KCNA5	1.64475	0.231	-2.8319	Down regulation	0.000105579
BIRC5	0.4515	2.83425	2.65017	Up-regulation	0.000105713
LIMD2	10.2837	26.8547	1.38481	Up-regulation	0.0001058
GKN2	3.43575	0.001	-11.7464	Down regulation	0.000105829
TLR9	0.23875	1.852	2.95551	Up-regulation	0.000107809
FEN1	3.22825	6.90775	1.09746	Up-regulation	0.000109397
LRCH2	1.244	0.1935	-2.68458	Down regulation	0.000110487
KIF18B	0.1765	1.278	2.85615	Up-regulation	0.000110741
CR1	1.852	9.00125	2.28104	Up-regulation	0.000111337
MYOT	0.4555	0.0265	-4.10339	Down regulation	0.00011153
NOVA1	1.5795	0.2045	-2.9493	Down regulation	0.00011175
FRY	11.8265	4.98275	-1.24701	Down regulation	0.000111983
NCF1	4.6805	19.1425	2.03204	Up-regulation	0.000112056
STBD1	6.41375	2.936	-1.12732	Down regulation	0.00011217
SFTA2	6.80125	0.01425	-8.89869	Down regulation	0.000112197
SMOC2	19.3695	5.0695	-1.93387	Down regulation	0.000113233
ROPN1	2.4775	0.001	-11.2747	Down regulation	0.000113417
CXCR4	18.2583	100.413	2.45933	Up-regulation	0.00011349
PGM2	8.29725	17.9273	1.11145	Up-regulation	0.0001136
OCSTAMP	0.001	0.70525	9.46199	Up-regulation	0.000114037
APBA2	1.652	5.7935	1.81022	Up-regulation	0.000115396
ZWINT	1.741	5.1045	1.55185	Up-regulation	0.000116875
CPNE5	1.93225	12.9435	2.74387	Up-regulation	0.000117262
CSF2RB	8.74475	34.3882	1.97543	Up-regulation	0.000117809
GINS4	0.3935	1.3305	1.75753	Up-regulation	0.000118353
BMP2K	7.5125	16.1743	1.10633	Up-regulation	0.000120628
NUDT1	2.38625	5.77025	1.27389	Up-regulation	0.000120889
SLC36A1	3.87975	10.7595	1.47158	Up-regulation	0.000120987
DEPTOR	17.641	3.30925	-2.41436	Down regulation	0.000121347
CHI3L2	10.5085	112.311	3.41787	Up-regulation	0.000121507
KPNA2	10.2185	25.1852	1.3014	Up-regulation	0.000121856
CLU	978.191	129.089	-2.92175	Down regulation	0.00012195
PRDM5	6.0655	2.18125	-1.47547	Down regulation	0.000124394
SPINK5	1.1325	12.3885	3.45142	Up-regulation	0.00012447
ICAM5	2.5795	0.4765	-2.43654	Down regulation	0.000127425
NOG	0.926	0.0965	-3.26241	Down regulation	0.000128968
REG4	1.48525	0.03425	-5.43846	Down regulation	0.000129092
IL11RA	8.89825	1.83575	-2.27715	Down regulation	0.00012963
MYZAP	6.72475	1.1045	-2.60609	Down regulation	0.000131728
HOXB5	2.02625	0.3125	-2.69688	Down regulation	0.000134459
H3C15	22.632	109.142	2.26977	Up-regulation	0.000134608
TCIRG1	19.436	66.07	1.76526	Up-regulation	0.000135117
TSPAN12	25.1747	8.57275	-1.55415	Down regulation	0.000141577
SLC9A3R2	83.7763	31.3547	-1.41786	Down regulation	0.000141774
NKX2-1	9.79775	0.8745	-3.48592	Down regulation	0.000142008
PDZRN4	1.26275	0.137	-3.20432	Down regulation	0.000142945
IFNE	0.10675	0.61025	2.51516	Up-regulation	0.000143004
SULT1C4	3.878	0.9675	-2.00298	Down regulation	0.000143986
OLFML2B	7.22375	62.4198	3.11118	Up-regulation	0.000144045
MSMP	1.62575	0.04275	-5.24904	Down regulation	0.000144701
PLEKHN1	0.5755	1.9745	1.7786	Up-regulation	0.000145414
HRH2	1.00175	6.67025	2.73522	Up-regulation	0.000145717
FAM162B	4.886	1.614	-1.59801	Down regulation	0.000147025
GLB1L3	0.32375	0.03125	-3.37295	Down regulation	0.000149665
GPR84	0.26525	3.228	3.60522	Up-regulation	0.00015033
SCGB1A1	880.659	12.3628	-6.15451	Down regulation	0.000150725
SLC25A18	0.436	0.001	-8.76818	Down regulation	0.000150762
RESF1	17.5162	36.9125	1.07542	Up-regulation	0.00015187
CLIC5	23.312	1.86975	-3.64016	Down regulation	0.000151974
GTF2A1L	0.95575	0.096	-3.31553	Down regulation	0.000152488
GREM1	2.17525	27.3513	3.65235	Up-regulation	0.00015391
HSF4	6.2705	2.40225	-1.38419	Down regulation	0.000154412
CCNF	0.9215	2.99075	1.69845	Up-regulation	0.000155349
LEFTY1	0.85625	0.00775	-6.78769	Down regulation	0.000156516
ART3	1.88875	0.16	-3.56129	Down regulation	0.000156886
LMX1B	0.19925	0.00575	-5.11487	Down regulation	0.000156972
HEPACAM	0.24775	0.001	-7.95274	Down regulation	0.000159536
TNNC1	5.18325	0.06875	-6.23635	Down regulation	0.000160905
NCF4	6.4435	19.9827	1.63284	Up-regulation	0.000160927
TAFA5	2.677	0.48075	-2.47726	Down regulation	0.000161244
RELN	2.737	0.394	-2.79633	Down regulation	0.000161505
PTPN5	0.73625	0.166	-2.14901	Down regulation	0.000162658
GNAZ	2.20375	0.53425	-2.04437	Down regulation	0.000163437
HOXB8	0.438	0.005	-6.45286	Down regulation	0.000163768
NEIL3	0.26825	1.05775	1.97935	Up-regulation	0.00016448
WWP2	35.611	17.165	-1.05285	Down regulation	0.000166957
KCNT2	2.12825	0.66275	-1.68313	Down regulation	0.000166984
AOC3	25.8498	4.2285	-2.61193	Down regulation	0.000169606
BMP1	5.73	36.1452	2.6572	Up-regulation	0.000169931
LGI1	0.42325	0.001	-8.72537	Down regulation	0.000170999
NTSR1	0.0545	0.78825	3.85433	Up-regulation	0.000171512
AKAP12	12.122	4.70825	-1.36436	Down regulation	0.000173459
SMCO3	0.34225	0.006	-5.83394	Down regulation	0.000175389
PTAFR	10.753	25.5813	1.25035	Up-regulation	0.000175411
CDCA5	0.81175	2.2895	1.49593	Up-regulation	0.000176011
RYR1	1.61475	0.803	-1.00784	Down regulation	0.000176605
NGFR	7.938	1.30025	-2.60999	Down regulation	0.000177382
WASF3	4.94275	1.86375	-1.40711	Down regulation	0.000177863
HASPIN	0.13525	0.94975	2.81192	Up-regulation	0.000180424
ADAMTS5	2.2795	17.2925	2.92336	Up-regulation	0.000180597
IGHV1-18	6.0915	292.853	5.58723	Up-regulation	0.000181078
PTGDS	106.718	31.9605	-1.73944	Down regulation	0.000181693
ID2	49.8365	20.4222	-1.28706	Down regulation	0.000181951
CLEC3B	60.9727	13.0738	-2.22149	Down regulation	0.000184431
EXO1	0.454	1.6315	1.84543	Up-regulation	0.000185766
CADM1	34.9438	12.3882	-1.49606	Down regulation	0.000187887
AQP4	25.537	0.38175	-6.06382	Down regulation	0.000188
CDH7	0.2515	0.05425	-2.21286	Down regulation	0.000188775
TMPRSS11D	0.57025	15.7543	4.788	Up-regulation	0.000192348
B3GALT1	0.16525	0.0155	-3.41431	Down regulation	0.000193819
FCGR2B	10.2677	41.5495	2.01671	Up-regulation	0.000196012
SLC6A11	0.02825	0.7195	4.67067	Up-regulation	0.000196794
CD70	0.1145	0.7755	2.75978	Up-regulation	0.000197139
EFR3B	1.61375	0.4975	-1.69765	Down regulation	0.000197331
TXN	102.331	286.638	1.48599	Up-regulation	0.000199057
NLRP7	0.02375	0.97525	5.35977	Up-regulation	0.000199137
KIF12	0.545	0.02525	-4.4319	Down regulation	0.000202469
CD3G	1.86975	4.196	1.16617	Up-regulation	0.000202487
TGFBI	34.2488	205.206	2.58295	Up-regulation	0.000202978
BNC1	0.404	2.79275	2.78926	Up-regulation	0.000203726
GPR132	2.56025	7.135	1.47863	Up-regulation	0.00020379
SLAIN1	11.618	4.594	-1.33854	Down regulation	0.000205551
SEMA7A	1.609	5.17475	1.68532	Up-regulation	0.000206464
ZNF704	11.235	1.939	-2.53462	Down regulation	0.000206546
EMP2	73.8333	21.1247	-1.80534	Down regulation	0.000207671
NIPAL4	0.0485	1.1875	4.6138	Up-regulation	0.000208157
RAD51	0.5175	1.6785	1.69754	Up-regulation	0.000208398
NCAM1	2.18075	0.53425	-2.02924	Down regulation	0.000209054
INSYN1	2.54175	0.94	-1.43509	Down regulation	0.000209148
CA12	4.82275	27.9503	2.53493	Up-regulation	0.000209449
GTSE1	0.193	1.49075	2.94937	Up-regulation	0.000209798
CAPN6	3.74175	0.12525	-4.90083	Down regulation	0.000211175
COL1A1	89.8102	1298.51	3.85384	Up-regulation	0.000213
MYEOV	0.31375	1.72525	2.45912	Up-regulation	0.000214879
CHRNA4	0.25425	0.011	-4.53067	Down regulation	0.000217688
CAB39L	12.4757	4.16725	-1.58196	Down regulation	0.000218618
OIT3	0.078	0.64925	3.05723	Up-regulation	0.000220372
SLC5A1	23.608	1.423	-4.05227	Down regulation	0.000222852
RAET1L	0.0105	1.7385	7.37131	Up-regulation	0.000225485
TBX15	0.32175	1.73425	2.4303	Up-regulation	0.000225924
FBLN5	27.2955	12.8123	-1.09114	Down regulation	0.00022662
SOX8	2.969	0.35425	-3.06714	Down regulation	0.000227409
EPSTI1	5.7025	12.5745	1.14083	Up-regulation	0.000227804
PRRT4	0.40975	0.02575	-3.9921	Down regulation	0.000229202
NDNF	30.429	1.39725	-4.44478	Down regulation	0.000229903
ANK2	7.55125	3.609	-1.06512	Down regulation	0.000232107
MEGF11	0.1715	0.001	-7.42206	Down regulation	0.000233681
CEACAM21	0.93825	2.91575	1.63582	Up-regulation	0.000234609
BTLA	0.805	4.098	2.34786	Up-regulation	0.00023574
PXMP4	8.915	3.82525	-1.22068	Down regulation	0.000236518
SKA3	0.413	1.15125	1.47899	Up-regulation	0.000237062
CABLES1	5.90275	2.57	-1.19962	Down regulation	0.000237654
SERPINA5	3.2465	0.20825	-3.9625	Down regulation	0.000239055
KIFC1	0.791	3.065	1.95414	Up-regulation	0.000239171
SCN2A	0.61	0.1495	-2.02866	Down regulation	0.000241175
CD79A	7.45625	64.2745	3.10772	Up-regulation	0.000242892
ATP10A	6.37825	2.79575	-1.18993	Down regulation	0.000244598
FOXM1	0.80525	3.29675	2.03354	Up-regulation	0.000246672
CACNG4	2.791	0.1635	-4.09342	Down regulation	0.00024802
CYB5R4	6.576	14.6487	1.1555	Up-regulation	0.000248715
CD5L	0.39075	0.001	-8.6101	Down regulation	0.000249097
SOD2	132.369	405.853	1.6164	Up-regulation	0.000251616
CGAS	2.42675	6.32575	1.38221	Up-regulation	0.000251677
DPT	21.1385	7.7745	-1.44305	Down regulation	0.000253203
MLXIPL	0.473	0.07125	-2.73088	Down regulation	0.000254714
ADGRF4	0.11625	1.81375	3.96367	Up-regulation	0.000254894
S100A12	1.38425	9.225	2.73644	Up-regulation	0.000255062
SCGB3A1	3467.37	143.387	-4.59585	Down regulation	0.000257138
SMIM10L2A	0.84625	0.27125	-1.64146	Down regulation	0.000257511
PNMA8B	0.7135	0.22725	-1.65063	Down regulation	0.000259148
SLC22A2	0.37525	0.001	-8.55171	Down regulation	0.00025955
TYMS	3.4545	11.1282	1.68768	Up-regulation	0.000259882
FAM111B	0.522	1.69725	1.70108	Up-regulation	0.000261245
LACC1	5.00525	11.606	1.21336	Up-regulation	0.000262326
PTCH2	1.76425	0.286	-2.62497	Down regulation	0.000262407
CENPE	0.206	0.93575	2.18348	Up-regulation	0.000265105
TREML2	0.203	1.38125	2.76642	Up-regulation	0.000265554
EDNRB	13.956	2.74025	-2.34851	Down regulation	0.000267286
CYTH4	6.81975	26.5068	1.95857	Up-regulation	0.000267389
GFRA1	10.3925	0.47275	-4.45832	Down regulation	0.000269795
KY	0.486	0.1015	-2.25948	Down regulation	0.000270216
VNN2	9.51475	29.2377	1.61959	Up-regulation	0.000271128
PTPRCAP	12.0563	51.1485	2.08491	Up-regulation	0.000271631
MKRN3	0.1705	0.54475	1.67582	Up-regulation	0.000275442
GATA2	8.89	3.4515	-1.36496	Down regulation	0.000277266
DACH2	0.4245	0.0115	-5.20606	Down regulation	0.000277894
HSPB3	0.63075	0.01625	-5.27856	Down regulation	0.000279573
OVCH1	0.9065	0.10125	-3.16239	Down regulation	0.000283865
GRIA2	0.59325	0.0545	-3.44431	Down regulation	0.00028521
GGTLC1	2.34	0.001	-11.1923	Down regulation	0.000286309
ANGPTL5	1.45225	0.063	-4.52679	Down regulation	0.000290709
PLA2G1B	1.96175	0.001	-10.9379	Down regulation	0.000294763
NLRC5	9.85525	20.0723	1.02624	Up-regulation	0.000296205
AVPI1	12.196	4.7405	-1.3633	Down regulation	0.000296628
SHC2	6.273	1.659	-1.91884	Down regulation	0.000296986
ACADL	4.257	0.206	-4.36912	Down regulation	0.000297598
TPSD1	1.95775	0.386	-2.34252	Down regulation	0.000298181
CD163	16.4477	137.148	3.05977	Up-regulation	0.000300685
CRISPLD1	18.3347	4.8895	-1.90682	Down regulation	0.000300997
SAMD9	6.48725	20.649	1.67039	Up-regulation	0.000301417
H3C10	21.9195	75.7048	1.78817	Up-regulation	0.000301933
P2RX5	0.54275	6.14025	3.49994	Up-regulation	0.000304245
DUSP26	0.89925	0.1355	-2.73043	Down regulation	0.000307014
VCAN	20.1028	72.992	1.86035	Up-regulation	0.000307695
CPA4	0.01425	1.20025	6.39623	Up-regulation	0.00030954
CLSPN	0.189	1.42575	2.91526	Up-regulation	0.000311468
PXDN	9.92775	49.2455	2.31045	Up-regulation	0.000313115
EPOP	0.43325	1.526	1.81648	Up-regulation	0.000317491
FAM174B	13.839	4.936	-1.48733	Down regulation	0.000318009
KIRREL2	0.001	0.52925	9.04781	Up-regulation	0.000319257
DGKI	1.18775	4.036	1.76469	Up-regulation	0.000319666
APOD	121.463	18.143	-2.74303	Down regulation	0.000319839
SLPI	4337.57	418.138	-3.37484	Down regulation	0.000322156
SLC17A9	1.6165	8.84175	2.45146	Up-regulation	0.000322594
ADORA3	1.0165	4.46975	2.13658	Up-regulation	0.000323914
IGSF9B	2.01475	0.6575	-1.61554	Down regulation	0.000326049
ACAT1	39.7722	19.2117	-1.04977	Down regulation	0.000326227
VWC2	0.03825	0.001	-5.25739	Down regulation	0.000328271
S1PR4	2.324	7.92575	1.76994	Up-regulation	0.000329406
APLNR	10.2195	56.9607	2.47864	Up-regulation	0.000330908
CMTM8	8.88975	2.35675	-1.91534	Down regulation	0.000332114
SDK2	3.58675	0.6835	-2.39166	Down regulation	0.000333787
GAL3ST1	0.50525	0.052	-3.28041	Down regulation	0.000336484
GPR141	0.6295	2.433	1.95046	Up-regulation	0.000336592
CENPU	0.84025	2.35275	1.48546	Up-regulation	0.00034148
FXYD1	29.337	5.19575	-2.49732	Down regulation	0.000342033
EVI2A	4.46675	22.0873	2.30592	Up-regulation	0.000342895
GLI1	1.882	0.44775	-2.0715	Down regulation	0.000342961
TUBA1C	41.0205	101.177	1.30247	Up-regulation	0.000346142
THBS2	8.12375	51.5943	2.66699	Up-regulation	0.000350804
RGCC	75.7885	30.864	-1.29605	Down regulation	0.000351407
PRR16	0.7735	3.348	2.11383	Up-regulation	0.000353676
CRYAB	22.1447	5.22225	-2.08422	Down regulation	0.000354078
TNIP3	0.544	3.59425	2.72401	Up-regulation	0.000354738
LAX1	2.41875	13.7095	2.50284	Up-regulation	0.000356782
MXD1	8.899	21.059	1.24272	Up-regulation	0.00035728
CNTN1	4.776	1.08525	-2.13778	Down regulation	0.00035978
PROK2	0.8045	6.91475	3.10351	Up-regulation	0.000360064
TNS1	100.931	38.2105	-1.40133	Down regulation	0.000360762
PSTPIP1	3.04475	11.6363	1.93423	Up-regulation	0.000362697
ALDH6A1	18.7615	6.12275	-1.61552	Down regulation	0.000364643
IGHE	0.25975	8.76275	5.07619	Up-regulation	0.000366495
ICAM3	10.7885	30.9975	1.52266	Up-regulation	0.000368272
SEMA3G	5.928	2.796	-1.08418	Down regulation	0.0003687
STXBP6	7.72025	1.5045	-2.35936	Down regulation	0.000369179
EBI3	0.69275	3.03	2.12891	Up-regulation	0.000369247
TCF7L1	4.8975	2.16725	-1.17618	Down regulation	0.000369258
HOXA6	1.287	0.08975	-3.84196	Down regulation	0.000370485
LRRC31	4.666	0.19375	-4.58992	Down regulation	0.000370812
IGDCC4	0.653	3.8715	2.56774	Up-regulation	0.000371432
AUNIP	0.049	0.37125	2.92154	Up-regulation	0.000371768
MEIS2	14.9165	5.997	-1.3146	Down regulation	0.000371927
CD300LG	1.789	0.1915	-3.22374	Down regulation	0.000372185
SYP	1.60575	0.43175	-1.89498	Down regulation	0.000372623
HMGA2	0.5255	1.49825	1.51152	Up-regulation	0.00037553
GABRB3	3.4455	0.442	-2.9626	Down regulation	0.000375823
GREB1L	0.5105	0.023	-4.47221	Down regulation	0.000376638
ARHGAP11B	0.13275	0.4145	1.64266	Up-regulation	0.00037821
BEND6	0.332	1.2605	1.92474	Up-regulation	0.000379331
JPH2	2.127	0.3485	-2.60959	Down regulation	0.00037955
SYT15	5.136	1.88075	-1.44934	Down regulation	0.000379838
DOCK3	0.597	0.13575	-2.13678	Down regulation	0.000380373
RGS10	7.494	21.773	1.53873	Up-regulation	0.00038431
GFAP	1.00475	0.073	-3.7828	Down regulation	0.000386361
LILRB2	3.9485	20.7308	2.3924	Up-regulation	0.000386905
MEFV	1.12	7.08175	2.66061	Up-regulation	0.000387422
PNPLA7	3.89375	0.99825	-1.96369	Down regulation	0.00038955
ARID3A	1.451	6.2965	2.1175	Up-regulation	0.000390039
FREM1	2.361	0.29825	-2.9848	Down regulation	0.000390337
STARD5	2.7335	7.55925	1.46749	Up-regulation	0.000390958
GINS2	0.27675	1.112	2.0065	Up-regulation	0.000391153
CLSTN2	2.586	0.68825	-1.90972	Down regulation	0.000392386
KCNIP1	0.64375	0.06425	-3.32473	Down regulation	0.000392795
KCNIP2	4.47425	1.02625	-2.12426	Down regulation	0.000392985
PNMA2	2.2975	1.13	-1.02374	Down regulation	0.000393929
STC1	3.55425	1.2825	-1.47059	Down regulation	0.000394193
NFIX	75.3035	13.9138	-2.43621	Down regulation	0.000399593
LGMN	40.7692	146.553	1.84587	Up-regulation	0.000401903
HOXA3	3.673	1.20225	-1.61122	Down regulation	0.000403416
BBS5	4.397	0.81575	-2.43032	Down regulation	0.000405123
NEGR1	5.2595	1.08225	-2.28089	Down regulation	0.000405682
ADGRG3	0.8275	6.05025	2.87016	Up-regulation	0.000411301
HELB	1.85475	4.506	1.28062	Up-regulation	0.000414129
COL6A3	54.6332	362.73	2.73104	Up-regulation	0.000414179
GLT1D1	0.61775	2.50775	2.0213	Up-regulation	0.000415164
MAP2	5.93325	2.00825	-1.56288	Down regulation	0.000417497
CA4	7.53475	0.28075	-4.7462	Down regulation	0.000418664
UBE2C	0.70425	4.49625	2.67456	Up-regulation	0.000419126
NLGN4X	0.9015	4.1955	2.21844	Up-regulation	0.000419991
GRIK5	0.59925	0.05725	-3.38781	Down regulation	0.000420583
MAGI2	3.332	1.30625	-1.35096	Down regulation	0.000420638
MAP4K4	19.2282	61.4085	1.67521	Up-regulation	0.000422324
EPHA7	2.56975	0.24825	-3.37176	Down regulation	0.00042293
RGS9	2.51325	0.84225	-1.57723	Down regulation	0.000424417
MTURN	40.51	11.656	-1.79721	Down regulation	0.000425631
CORO1A	26.6792	72.9145	1.45049	Up-regulation	0.000432184
TCEA3	12.8215	2.8095	-2.19018	Down regulation	0.000432683
FAIM2	1.57975	0.256	-2.62548	Down regulation	0.000434032
RAVER2	10.1005	3.531	-1.51628	Down regulation	0.000436205
CDK1	3.20625	8.0685	1.33141	Up-regulation	0.000439449
PELI3	5.017	2.5075	-1.00058	Down regulation	0.00044185
BEX4	17.7593	8.54475	-1.05546	Down regulation	0.0004438
STRIP2	0.38125	3.26175	3.09684	Up-regulation	0.000445443
SNRPN	56.7955	27.733	-1.03417	Down regulation	0.000451267
BLM	1.3305	2.932	1.13992	Up-regulation	0.000460325
CTSL	33.6848	127.302	1.91808	Up-regulation	0.000461524
IGLV6-57	1.80325	18.205	3.33566	Up-regulation	0.000464303
IGHV1-24	1.8785	28.6835	3.93257	Up-regulation	0.000468184
ADAMTS14	0.6895	5.274	2.93528	Up-regulation	0.000476772
FAM78A	3.124	8.71175	1.47957	Up-regulation	0.000479638
SNX20	2.4635	7.39425	1.58569	Up-regulation	0.000482146
PGF	2.11925	8.77125	2.04923	Up-regulation	0.000487141
CNR2	0.1795	1.548	3.10835	Up-regulation	0.000488597
WNT11	1.16125	0.3745	-1.63264	Down regulation	0.00048936
GPX1	152.095	332.845	1.12988	Up-regulation	0.000490401
IGKV1D-39	37.784	464.313	3.61925	Up-regulation	0.000490509
FGFBP2	6.60825	0.001	-12.6901	Down regulation	0.000494152
MOAP1	10.7178	5.2955	-1.01716	Down regulation	0.000494649
VPS33B	0.38825	0.838	1.10996	Up-regulation	0.000496349
H2AC7	0.817	2.49625	1.61135	Up-regulation	0.000496598
IGHV3-23	21.9292	258.594	3.55976	Up-regulation	0.000497201
FGG	0.47325	0.001	-8.88646	Down regulation	0.000497319
PIRT	0.19975	0.004	-5.64205	Down regulation	0.000501037
NREP	9.719	37.2695	1.93912	Up-regulation	0.000508424
ACAP1	3.6395	9.87475	1.44	Up-regulation	0.000509649
ARHGAP9	5.16425	14.5318	1.49258	Up-regulation	0.000509938
HRCT1	1.43975	0.18625	-2.95051	Down regulation	0.000510841
POMC	0.3425	1.154	1.75247	Up-regulation	0.000513548
CENPF	1.23775	2.82025	1.1881	Up-regulation	0.000513786
MTFR2	0.293	0.95325	1.70195	Up-regulation	0.000517228
PPIF	11.857	27.177	1.19665	Up-regulation	0.000517952
SCUBE3	5.0065	1.292	-1.9542	Down regulation	0.00052203
RTKN2	11.655	1.0355	-3.49255	Down regulation	0.0005244
ESR1	3.36575	1.4	-1.2655	Down regulation	0.000525176
PCYOX1	28.7775	13.4475	-1.0976	Down regulation	0.000526061
PNP	17.0975	41.5545	1.28122	Up-regulation	0.000527067
RECK	6.9225	3.3785	-1.03491	Down regulation	0.000528063
NRXN1	2.31475	0.68825	-1.74985	Down regulation	0.000528651
HYI	9.78325	4.8605	-1.00921	Down regulation	0.000528925
CTNNAL1	30.2615	9.34925	-1.69456	Down regulation	0.000529496
COL1A2	161.893	1260.3	2.96065	Up-regulation	0.000533171
SERPINA5	0.452	0.022	-4.36075	Down regulation	0.00053354
CXCL17	372.3	34.7235	-3.42248	Down regulation	0.000536341
PDK1	8.996	38.0427	2.08027	Up-regulation	0.000537737
H2BC3	1.86475	8.55075	2.19707	Up-regulation	0.000538229
FOXF2	4.106	1.38625	-1.56655	Down regulation	0.000540203
SLURP2	0.11275	4.3745	5.27792	Up-regulation	0.000544733
ACP5	37.862	286.793	2.92119	Up-regulation	0.000560217
RALGPS2	7.38575	18.639	1.33551	Up-regulation	0.000563224
FCHO1	1.48275	3.2855	1.14784	Up-regulation	0.000563909
KHDRBS3	4.70625	2.0205	-1.21987	Down regulation	0.000565989
FBXO5	1.79725	3.64675	1.02082	Up-regulation	0.000569567
GNA15	6.84725	16.0317	1.22734	Up-regulation	0.00057319
JPH1	4.035	0.71075	-2.50515	Down regulation	0.000577996
CASKIN2	13.3793	5.7765	-1.21173	Down regulation	0.000579368
LRP5	29.9415	7.7295	-1.9537	Down regulation	0.000581368
ABHD14A	11.3963	5.34575	-1.09209	Down regulation	0.00058524
KIF20A	1.11375	3.7955	1.76886	Up-regulation	0.000587257
C1QTNF9	0.40275	0.01375	-4.87238	Down regulation	0.00059435
RNF180	5.8765	1.98975	-1.56237	Down regulation	0.000595555
PGLYRP3	0.008	0.7045	6.46046	Up-regulation	0.000596235
IKBIP	3.5155	11.886	1.75746	Up-regulation	0.000596635
REPS2	5.22225	2.34	-1.15816	Down regulation	0.000597901
CCR7	1.41025	3.69625	1.39011	Up-regulation	0.000601112
NRCAM	1.8855	4.48275	1.24944	Up-regulation	0.000605557
EDA	3.55575	1.29825	-1.45359	Down regulation	0.000609194
SOD3	64.249	11.729	-2.45359	Down regulation	0.000611724
BANK1	2.5315	13.3997	2.40414	Up-regulation	0.000618178
INSM1	0.05525	0.3525	2.67358	Up-regulation	0.000619508
GMPR	8.17625	2.92525	-1.48288	Down regulation	0.000625631
PDZD2	9.17925	2.5155	-1.86753	Down regulation	0.000626896
STMN2	0.8835	0.08675	-3.34829	Down regulation	0.000630273
CYB5A	74.0413	23.339	-1.66559	Down regulation	0.000634356
IRS2	15.9563	4.17675	-1.93367	Down regulation	0.000636009
MGAM2	2.21275	0.2925	-2.91933	Down regulation	0.000639336
TWIST1	1.3785	6.73075	2.28767	Up-regulation	0.000642723
ANO1	17.616	3.495	-2.33352	Down regulation	0.000647372
ITGAV	26.7688	75.8722	1.50302	Up-regulation	0.000647567
VDR	3.946	8.37375	1.08548	Up-regulation	0.000649536
ANG	23.5855	3.75375	-2.6515	Down regulation	0.000650924
TNFRSF10C	4.053	24.705	2.60774	Up-regulation	0.000652505
CSTB	25.381	68.0465	1.42277	Up-regulation	0.00066575
LY96	2.4295	10.2195	2.07259	Up-regulation	0.000666437
E2F3	2.17375	4.73375	1.1228	Up-regulation	0.000674218
RGS9BP	0.58325	0.11775	-2.30839	Down regulation	0.000682125
CPXM1	2.17775	17.9947	3.04667	Up-regulation	0.00068803
ARHGAP6	3.818	1.43575	-1.41101	Down regulation	0.000694777
FPR1	11.3942	55.7467	2.29058	Up-regulation	0.000703786
SYK	8.0915	20.231	1.32209	Up-regulation	0.000706279
IGFBP6	65.707	13.8575	-2.24538	Down regulation	0.000716216
MFAP2	3.5765	16.1775	2.17737	Up-regulation	0.00071771
IGLV3-1	6.76575	92.6607	3.77564	Up-regulation	0.000718816
ARHGEF26	7.214	0.80125	-3.17048	Down regulation	0.000721931
BCAT1	7.0425	30.4825	2.11382	Up-regulation	0.000723499
AASS	9.06475	4.48825	-1.01411	Down regulation	0.000723707
ZNF215	1.073	5.30525	2.30577	Up-regulation	0.000723885
FPGT-TNNI3K	1.507	0.46475	-1.69715	Down regulation	0.000727604
KCP	0.19375	0.68625	1.82454	Up-regulation	0.000727759
H4C11	52.0802	128.603	1.30411	Up-regulation	0.000730052
COL24A1	0.7445	3.78175	2.34471	Up-regulation	0.000732175
TMEM25	7.71125	2.34275	-1.71876	Down regulation	0.000742772
DEPP1	37.6992	12.5	-1.59261	Down regulation	0.000743166
DACT3	5.88875	1.4695	-2.00264	Down regulation	0.000746673
COL22A1	0.1345	1.13825	3.08114	Up-regulation	0.000750289
CTNNA2	0.19075	0.01475	-3.6929	Down regulation	0.000750574
ABCA10	8.61675	1.815	-2.24717	Down regulation	0.000752595
GPRC5B	26.7222	6.517	-2.03576	Down regulation	0.000752959
CPNE6	0.4715	0.001	-8.88111	Down regulation	0.000764537
SPON2	9.256	34.2002	1.88555	Up-regulation	0.000765825
OTC	0.764	0.001	-9.57743	Down regulation	0.000769699
ALX1	0.51775	0.0495	-3.38676	Down regulation	0.000770131
BRINP2	0.37775	0.00275	-7.10186	Down regulation	0.000778146
TMEM156	0.48225	2.9035	2.58994	Up-regulation	0.000785628
KCNAB1	1.638	0.77825	-1.07363	Down regulation	0.000786434
KBTBD11	1.65825	0.61825	-1.4234	Down regulation	0.000787759
Trim3	0.065	0.348	2.42058	Up-regulation	0.000788126
SLC36A4	3.42	7.48825	1.13063	Up-regulation	0.000791816
AK5	0.6555	4.5995	2.81081	Up-regulation	0.000793595
SCN2B	1.51525	0.268	-2.49925	Down regulation	0.000796107
KLK6	0.0965	3.392	5.13546	Up-regulation	0.000800658
RAB42	0.93075	3.807	2.03219	Up-regulation	0.000802111
EPB41L5	18.3335	4.29325	-2.09434	Down regulation	0.000803424
CREB3L4	25.8167	6.36375	-2.02036	Down regulation	0.000811856
NT5C1A	0.1075	0.01875	-2.51937	Down regulation	0.00081297
PTGER3	4.30825	0.71725	-2.58655	Down regulation	0.000815209
IGHV1-3	4.81675	78.1358	4.01985	Up-regulation	0.000818573
CDC7	1.4905	3.5315	1.24448	Up-regulation	0.000824925
NT5DC2	11.646	33.1775	1.51037	Up-regulation	0.000834334
APBB1	15.817	6.6755	-1.24453	Down regulation	0.000836818
PTPRQ	1.158	0.066	-4.13303	Down regulation	0.000837335
RNF149	15.0488	35.3698	1.23287	Up-regulation	0.000848947
TACC3	2.68875	7.35825	1.45243	Up-regulation	0.000851092
IGHV6-1	2.9895	43.2283	3.854	Up-regulation	0.000854818
CXCL6	10.4913	72.6262	2.7913	Up-regulation	0.000863441
FZD9	3.3395	0.404	-3.0472	Down regulation	0.000863683
KIF15	0.3355	1.31175	1.96711	Up-regulation	0.000863686
RELT	2.904	8.7075	1.58422	Up-regulation	0.000867967
IGKC	996.204	8557.68	3.10271	Up-regulation	0.000870482
GATM	28.7913	5.855	-2.29789	Down regulation	0.000870492
SLC14A1	3.25075	0.84375	-1.94589	Down regulation	0.000874585
CALML3	0.37225	8.6095	4.53159	Up-regulation	0.000883465
RASL12	18.4395	4.635	-1.99216	Down regulation	0.000886008
ELAPOR1	145.657	13.0463	-3.48087	Down regulation	0.000886338
MX2	4.172	10.7515	1.36573	Up-regulation	0.000890183
MND1	0.01575	0.48775	4.95272	Up-regulation	0.000891705
ATP6V1B2	27.7245	70.7195	1.35095	Up-regulation	0.000893378
SH3PXD2B	8.901	23.1687	1.38014	Up-regulation	0.000897858
SLC2A6	1.8455	5.8155	1.65589	Up-regulation	0.000901944
ERFE	0.11825	1.44075	3.60691	Up-regulation	0.000903341
DHCR7	9.2625	4.27575	-1.11522	Down regulation	0.000913004
ENTHD1	0.01975	0.26775	3.76096	Up-regulation	0.000913749
IGKV3-15	19.4812	198.956	3.35229	Up-regulation	0.000923638
LIPE	4.73675	1.6315	-1.5377	Down regulation	0.00092375
CCR5	3.14	6.3945	1.02607	Up-regulation	0.000927031
NR4A1	186.934	26.8788	-2.79799	Down regulation	0.000929508
CAPN12	4.44075	1.30375	-1.76814	Down regulation	0.00092999
C1QTNF2	1.76825	0.37625	-2.23256	Down regulation	0.000936547
TTYH3	12.6517	47.9145	1.92113	Up-regulation	0.000946541
ICA1	13.9947	5.09325	-1.45823	Down regulation	0.000948302
ZNF135	2.5565	0.56025	-2.19003	Down regulation	0.000950209
FOXP3	0.79075	1.8965	1.26205	Up-regulation	0.000952271
CHRNA6	0.00475	0.4055	6.41563	Up-regulation	0.000953243
FAM83A	1.667	12.7345	2.93342	Up-regulation	0.000957425
CXCR3	0.98125	2.48825	1.34244	Up-regulation	0.000961152
HCLS1	15.2035	35.6905	1.23114	Up-regulation	0.000967321
FSD1	0.04975	0.4735	3.2506	Up-regulation	0.000976992
ANO7	1.325	0.15275	-3.11675	Down regulation	0.000981067
ASPN	8.296	33.0932	1.99605	Up-regulation	0.000982356
TPBGL	0.10025	0.5425	2.43602	Up-regulation	0.000988841
FNDC5	1.002	0.28125	-1.83296	Down regulation	0.000997505
ZNF667	1.802	0.5455	-1.72395	Down regulation	0.000998876
PRRT2	0.72175	0.001	-9.49536	Down regulation	0.000999846
POTEM	0.0135	0.2805	4.37697	Up-regulation	0.00100056
KANK2	33.1598	12.887	-1.36352	Down regulation	0.00100511
ITGAX	6.161	24.7258	2.00478	Up-regulation	0.00100798
FANCB	0.70425	1.5235	1.11323	Up-regulation	0.00100917
ARL4C	7.1855	19.8822	1.46832	Up-regulation	0.00101482
DNAJC17	8.19575	3.29	-1.31679	Down regulation	0.00101601
MANSC1	14.921	5.4095	-1.46378	Down regulation	0.00102134
TAGAP	6.6635	20.045	1.58889	Up-regulation	0.00102814
PGM1	22.2248	10.982	-1.01703	Down regulation	0.0010295
NDRG2	220.894	43.5117	-2.34388	Down regulation	0.00103075
CSRP1	154.731	58.511	-1.40298	Down regulation	0.00103459
HOXB6	3.16625	0.6375	-2.31228	Down regulation	0.00103609
ZBTB32	0.2535	1.7505	2.78771	Up-regulation	0.00104625
NACAD	1.70675	0.57325	-1.57402	Down regulation	0.00104712
PROS1	38.51	12.3517	-1.64052	Down regulation	0.00104862
GCSAM	0.59825	1.67425	1.48469	Up-regulation	0.00105101
PAIP2B	13.3328	3.096	-2.1065	Down regulation	0.00105367
NKD1	2.76225	0.67	-2.04361	Down regulation	0.00105483
PIK3R5	3.4655	11.1305	1.68338	Up-regulation	0.00105656
HIF1A	34.4282	108.561	1.65684	Up-regulation	0.00106141
PLAC8L1	0.09225	0.3475	1.91339	Up-regulation	0.00106314
AFF3	12.065	4.4005	-1.45509	Down regulation	0.00106337
HS3ST2	1.85875	7.39925	1.99305	Up-regulation	0.00106357
EFNA5	7.02825	1.4735	-2.25392	Down regulation	0.00106469
PPARG	10.3712	2.62675	-1.98124	Down regulation	0.00107383
RIPOR3	1.321	5.4255	2.03813	Up-regulation	0.0010749
FGF13	3.87525	1.6155	-1.26231	Down regulation	0.00108187
UHRF1	1.07325	3.82625	1.83394	Up-regulation	0.00108645
UCHL3	6.4075	14.6137	1.18949	Up-regulation	0.00109492
TACR2	0.7805	0.24825	-1.6526	Down regulation	0.00110121
BEND4	0.0625	0.29775	2.25217	Up-regulation	0.00110157
IL23A	0.3635	1.4895	2.0348	Up-regulation	0.00110174
COL4A2	41.3432	191.358	2.21055	Up-regulation	0.00110284
VIP	1.641	0.04575	-5.16466	Down regulation	0.00110468
SH2B2	1.79025	5.1375	1.52091	Up-regulation	0.00110678
PADI2	9.8135	2.0615	-2.25107	Down regulation	0.00111498
ADAP2	4.6905	13.9213	1.56948	Up-regulation	0.00111527
CSTA	11.5593	98.3307	3.08859	Up-regulation	0.0011231
MAP4K1	1.956	6.047	1.62831	Up-regulation	0.00112963
GMIP	6.392	16.3427	1.35431	Up-regulation	0.00113061
MAFB	11.0693	38.6683	1.80459	Up-regulation	0.00113245
SERPINA11	0.79175	0.0815	-3.28017	Down regulation	0.00113695
CMA1	1.372	0.11475	-3.57971	Down regulation	0.00113999
MYOM3	0.13525	0.63425	2.22942	Up-regulation	0.00114181
FRMD5	0.83625	0.192	-2.12283	Down regulation	0.00114242
SLC16A10	1.12125	7.72975	2.78531	Up-regulation	0.00114684
C2orf72	0.598	0.05375	-3.47581	Down regulation	0.00114691
FRMD1	0.10025	0.001	-6.64746	Down regulation	0.00115222
MMP25	1.135	5.27725	2.21709	Up-regulation	0.00116093
AQP9	4.5725	26.9958	2.56168	Up-regulation	0.00116524
JPH4	1.5365	0.411	-1.90244	Down regulation	0.00117203
OR6A2	0.1055	0.457	2.11495	Up-regulation	0.00117226
BPIFB1	6430.05	506.687	-3.66566	Down regulation	0.00117435
CCDC200	172.899	390.363	1.17489	Up-regulation	0.00117703
LAPTM5	47.1388	173.669	1.88136	Up-regulation	0.00118025
SPACA6	1.18325	0.34725	-1.76871	Down regulation	0.00119223
DBF4	1.87875	3.8145	1.02172	Up-regulation	0.00119859
H3C1	17.0218	36.9808	1.1194	Up-regulation	0.00120464
ADGRG2	0.831	0.24575	-1.75766	Down regulation	0.0012121
ERCC6L	0.1855	0.555	1.58107	Up-regulation	0.00121462
TNFRSF10D	4.06875	8.56675	1.07416	Up-regulation	0.00121552
DCX	0.534	0.00475	-6.81277	Down regulation	0.00121764
AMIGO1	3.09075	0.91725	-1.75257	Down regulation	0.00122332
WAS	3.51125	12.6907	1.85372	Up-regulation	0.00122667
ZNF835	0.70375	0.3205	-1.13474	Down regulation	0.00122882
ADAM22	1.811	0.7945	-1.18867	Down regulation	0.00123049
LRP2	1.30075	0.058	-4.48715	Down regulation	0.00123992
RAP2B	5.14625	11.3127	1.13636	Up-regulation	0.00124063
ADAMTS7	1.04875	4.19525	2.00009	Up-regulation	0.00124669
GSDMA	0.1685	2.19275	3.70192	Up-regulation	0.00125051
LONRF2	4.3335	0.46875	-3.20864	Down regulation	0.00125593
SPIC	0.009	0.3615	5.32793	Up-regulation	0.00125869
SEMA6A	8.536	2.8995	-1.55776	Down regulation	0.00127118
RASGEF1C	0.3625	0.001	-8.50184	Down regulation	0.00127296
PCDHB5	1.2155	0.5245	-1.21254	Down regulation	0.00127362
NETO1	0.06475	0.5395	3.05867	Up-regulation	0.00128135
MERTK	4.81675	13.9652	1.53571	Up-regulation	0.00128299
CLDN11	3.54025	0.78825	-2.16713	Down regulation	0.00128548
NFKBIE	6.21525	13.0805	1.07353	Up-regulation	0.00128644
GP1BA	0.05025	0.27325	2.44303	Up-regulation	0.00129145
SUSD5	4.946	0.88625	-2.48048	Down regulation	0.00129826
DOK3	4.45525	15.5572	1.80401	Up-regulation	0.00133427
GRIA3	0.4225	1.55625	1.88105	Up-regulation	0.0013396
EFHD1	5.8785	2.16575	-1.44058	Down regulation	0.00134364
SERTM1	0.71925	0.0075	-6.58346	Down regulation	0.00134542
PNOC	0.70825	5.5125	2.96038	Up-regulation	0.00135122
NPHS1	0.001	0.1465	7.19476	Up-regulation	0.00135397
TRBC2	11.9093	28.3055	1.249	Up-regulation	0.00136019
PTPRS	49.072	15.1203	-1.69842	Down regulation	0.00136446
SLC16A6	0.85975	4.7115	2.4542	Up-regulation	0.00136767
AURKB	0.55	2.6435	2.26495	Up-regulation	0.00136832
ARHGAP4	7.32525	16.26	1.15038	Up-regulation	0.00137519
KCNJ6	0.08425	0.33275	1.98169	Up-regulation	0.00137802
NFE2L3	2.63775	6.136	1.21799	Up-regulation	0.00137961
B3GALT5	2.74375	0.21425	-3.67878	Down regulation	0.00139543
BOLA2B	4.98425	11.1092	1.15631	Up-regulation	0.00139802
ACOT11	6.6495	2.41925	-1.45869	Down regulation	0.00140974
PIK3CG	5.31825	13.0407	1.294	Up-regulation	0.00141201
DNAH14	4.087	1.43675	-1.50823	Down regulation	0.00141413
PDE9A	3.803	1.6075	-1.24232	Down regulation	0.00141639
SLAMF6	2.1955	6.8485	1.64124	Up-regulation	0.00141762
HAS1	0.5455	10.5783	4.27738	Up-regulation	0.00142045
PCDHB4	1.3965	0.54725	-1.35154	Down regulation	0.00142174
GUCA1A	0.00725	0.546	6.23478	Up-regulation	0.0014219
GINS3	1.23325	2.53575	1.03995	Up-regulation	0.00143583
FAT4	10.65	5.21975	-1.0288	Down regulation	0.00143767
GRIN2D	0.1405	0.69275	2.30176	Up-regulation	0.00143855
C12orf42	0.001	0.4305	8.74987	Up-regulation	0.00145217
SGO1	0.36575	0.82125	1.16696	Up-regulation	0.00145707
MICB	1.41775	3.4535	1.28446	Up-regulation	0.00145817
SHOX2	0.29375	1.934	2.71893	Up-regulation	0.00148721
PRKCB	4.413	12.7792	1.53397	Up-regulation	0.00149374
C3AR1	3.5215	12.5	1.82767	Up-regulation	0.00149669
NFASC	6.5245	1.85025	-1.81815	Down regulation	0.00150745
CENPN	2.279	5.5685	1.28889	Up-regulation	0.00151066
COL6A1	63.5415	387.933	2.61004	Up-regulation	0.00151413
LDHD	6.097	1.62825	-1.90478	Down regulation	0.00151891
TNS2	24.76	9.4485	-1.38985	Down regulation	0.00152917
PRDM11	5.33375	2.4195	-1.14044	Down regulation	0.00153117
AGAP2	1.46475	3.1015	1.08231	Up-regulation	0.00154571
IGLL5	109.88	1091.41	3.31219	Up-regulation	0.00155061
EPHB6	4.49675	1.93325	-1.21785	Down regulation	0.00155644
CD53	25.6348	79.6568	1.6357	Up-regulation	0.00155861
TACR1	2.8755	0.74225	-1.95384	Down regulation	0.00156034
ARHGAP15	8.2215	22.0257	1.42172	Up-regulation	0.00156636
CXCL1	45.0153	176.058	1.96757	Up-regulation	0.001568
SLC35A1	20.499	9.11	-1.17003	Down regulation	0.0015682
POPDC3	0.13725	1.303	3.24696	Up-regulation	0.00158347
MYO5A	9.673	25.345	1.38967	Up-regulation	0.00158508
LPAR5	1.247	3.74425	1.58622	Up-regulation	0.00158644
H4C4	66.0525	135.612	1.03779	Up-regulation	0.00158811
HSPB7	6.171	1.6825	-1.8749	Down regulation	0.00160588
PIM2	17.3352	70.5897	2.02575	Up-regulation	0.00161018
C1orf127	0.0665	0.50675	2.92985	Up-regulation	0.0016201
IL1RAPL1	0.14725	0.01025	-3.84457	Down regulation	0.00162663
PKHD1L1	2.20425	0.4725	-2.2219	Down regulation	0.00163068
AQP6	0.891	0.0365	-4.60946	Down regulation	0.00165162
CARMIL2	0.68775	2.385	1.79403	Up-regulation	0.00165223
CENPA	0.3305	1.99325	2.5924	Up-regulation	0.00165807
TCF7L2	10.1617	4.13775	-1.29623	Down regulation	0.0016682
NUSAP1	2.3655	9.838	2.05622	Up-regulation	0.0016708
SMIM10L2B	1.0035	0.2995	-1.74441	Down regulation	0.00167827
CD48	15.9245	45.9065	1.52745	Up-regulation	0.00168408
GJC3	0.737	0.01975	-5.22174	Down regulation	0.00170368
ASAP3	15.4895	5.82075	-1.41201	Down regulation	0.00170813
ANKRD20A3P	0.6535	0.08525	-2.93842	Down regulation	0.00170843
NEDD9	33.9895	16.8027	-1.01639	Down regulation	0.00172938
NFAM1	2.172	6.61275	1.60623	Up-regulation	0.00173035
ENTPD1	14.233	36.8738	1.37335	Up-regulation	0.00173485
PIK3C2G	1.1595	0.192	-2.59432	Down regulation	0.00173755
CITED1	0.45125	0.001	-8.81778	Down regulation	0.0017382
IGKV3-11	27.4557	356.193	3.69748	Up-regulation	0.00173973
MYO1F	7.76975	23.6475	1.60575	Up-regulation	0.00174274
CD27	3.02875	13.4548	2.15132	Up-regulation	0.00174471
CD79B	3.42725	16.8178	2.29486	Up-regulation	0.00176654
PTPN21	9.646	3.76725	-1.35642	Down regulation	0.00176799
TLR2	11.765	29.6175	1.33195	Up-regulation	0.00176802
FYB1	4.78275	14.8078	1.63044	Up-regulation	0.00177371
KIF18A	0.598	1.29375	1.11334	Up-regulation	0.00177433
TMPRSS11B	0.001	2.92	11.5118	Up-regulation	0.00177463
SULT1B1	1.2305	3.553	1.52979	Up-regulation	0.00178098
SFMBT2	4.55775	11.095	1.28352	Up-regulation	0.0017829
RGS18	1.1425	3.44	1.59021	Up-regulation	0.00179513
IGLV2-14	37.5965	531.383	3.82108	Up-regulation	0.001796
VSIG10L2	0.24475	0.0155	-3.98097	Down regulation	0.00180228
EAF2	5.14925	24.6367	2.25838	Up-regulation	0.00180364
CCNE1	0.52875	1.7765	1.74838	Up-regulation	0.00180718
IGKV1-17	262.656	2011.05	2.9367	Up-regulation	0.00181552
NAT8L	0.64175	0.1145	-2.48666	Down regulation	0.00182223
ANKRD22	0.25325	1.39625	2.46292	Up-regulation	0.0018264
MATK	2.17775	7.80275	1.84114	Up-regulation	0.00183121
C5AR1	11.8825	27.7505	1.22368	Up-regulation	0.00183823
ALOX12	0.06325	0.317	2.32535	Up-regulation	0.0018387
MPEG1	11.1945	38.6857	1.78901	Up-regulation	0.00184697
PYGM	1.651	0.698	-1.24204	Down regulation	0.00185148
ADA2	14.835	38.0312	1.35818	Up-regulation	0.00185167
PLIN5	6.1165	1.20075	-2.34877	Down regulation	0.00186672
DUOX2	1.19225	12.5152	3.39193	Up-regulation	0.00186923
IGLV1-44	7.445	81.0645	3.44473	Up-regulation	0.00187342
DENND1C	1.51	4.30275	1.51071	Up-regulation	0.00187631
GJC1	3.0505	11.9075	1.96475	Up-regulation	0.0018779
MZB1	13.1493	99.5007	2.91973	Up-regulation	0.00187922
MEX3B	0.7455	2.12775	1.51305	Up-regulation	0.00189647
BATF	2.3715	5.64825	1.252	Up-regulation	0.00190325
ACVR1C	1.23525	0.402	-1.61954	Down regulation	0.00191126
DIO2	5.6555	14.3652	1.34486	Up-regulation	0.00193543
CA6	4.333	0.0685	-5.98312	Down regulation	0.00194125
NTMT2	0.001	0.1955	7.61102	Up-regulation	0.00194316
CNTN3	3.58275	0.91425	-1.97041	Down regulation	0.00194415
SPRR2A	0.09825	67.8358	9.43137	Up-regulation	0.00194968
HAL	0.25675	1.31375	2.35525	Up-regulation	0.0019612
GALNT8	0.82525	0.1115	-2.88779	Down regulation	0.00196799
PODNL1	1.6685	7.80475	2.2258	Up-regulation	0.00196831
ST8SIA4	10.3955	22.248	1.09772	Up-regulation	0.0019767
BTN1A1	0.01075	0.50225	5.546	Up-regulation	0.00197769
AKAP1	13.952	5.56575	-1.32582	Down regulation	0.00198336
ACSM3	4.5075	1.55175	-1.53843	Down regulation	0.00198478
MEI1	3.63425	13.2188	1.86286	Up-regulation	0.00198873
CEACAM4	0.3255	1.8815	2.53115	Up-regulation	0.00199359
IL17A	0.0075	0.206	4.77961	Up-regulation	0.00199556
ULBP2	0.33	1.9825	2.58678	Up-regulation	0.00199778
SCML4	0.78025	1.99275	1.35275	Up-regulation	0.00200001
STK32A	2.02975	0.354	-2.51948	Down regulation	0.00200804
PKNOX2	2.0935	0.293	-2.83694	Down regulation	0.00201957
SHISAL2A	0.226	1.9685	3.1227	Up-regulation	0.00202475
ARHGAP45	10.0343	23.8768	1.25067	Up-regulation	0.00203191
GLIPR1	8.84575	29.419	1.73369	Up-regulation	0.00203474
COTL1	33.4945	87.8522	1.39116	Up-regulation	0.00203733
CYTIP	7.3545	20.8672	1.50454	Up-regulation	0.00203734
KRT78	0.001	5.19625	12.3433	Up-regulation	0.00204353
C16orf74	1.469	3.164	1.10692	Up-regulation	0.0020544
IVL	0.005	1.19675	7.90298	Up-regulation	0.00206081
SFRP1	10.3045	1.69275	-2.60583	Down regulation	0.00207935
CCL24	0.866	4.00575	2.20963	Up-regulation	0.00208357
KLF15	8.48825	0.8745	-3.27894	Down regulation	0.00208955
ANG	18.374	5.401	-1.76637	Down regulation	0.00209106
ADAMTS6	0.8765	3.61275	2.04327	Up-regulation	0.00209111
CDH20	0.18325	0.008	-4.51767	Down regulation	0.00209384
SLC16A11	2.31725	0.4375	-2.40506	Down regulation	0.00210109
DOCK10	6.693	16.9632	1.34169	Up-regulation	0.00211151
MAGI1	14.833	6.653	-1.15673	Down regulation	0.00211164
CYRIB	17.313	36.9147	1.09234	Up-regulation	0.00212104
RAPGEF3	14.0883	4.448	-1.66326	Down regulation	0.00212772
KLF4	42.385	14.6227	-1.53534	Down regulation	0.00213061
AQP1	177.486	74.1642	-1.25891	Down regulation	0.00216442
IGKV4-1	25.5192	200.266	2.97226	Up-regulation	0.00219202
P2RX2	0.602	0.02025	-4.89377	Down regulation	0.00219863
SBNO2	15.121	31.9815	1.08068	Up-regulation	0.00219975
LOX	6.9685	20.3545	1.54643	Up-regulation	0.0022011
GZMK	2.13075	6.22325	1.54631	Up-regulation	0.00220458
IGKV6-21	0.62175	11.4905	4.20796	Up-regulation	0.00220924
ABCA12	0.45325	1.58925	1.80997	Up-regulation	0.00221183
SLC7A10	0.26225	0.001	-8.0348	Down regulation	0.00222448
RFX8	0.2595	2.27275	3.13063	Up-regulation	0.00222723
GPR20	0.8535	0.17925	-2.25142	Down regulation	0.00223299
TNFSF8	1.082	3.29775	1.60778	Up-regulation	0.00223478
CREG2	0.07475	1.44875	4.27659	Up-regulation	0.00223659
PTPRN	0.575	6.54	3.50766	Up-regulation	0.00223699
TMC8	4.4225	10.8462	1.29426	Up-regulation	0.00223815
P2RY10	2.121	7.4835	1.81897	Up-regulation	0.00224647
C18orf54	0.835	1.89625	1.1833	Up-regulation	0.00225417
IGHV3-7	12.558	68.8397	2.45464	Up-regulation	0.00226688
H2BC11	10.5572	34.384	1.7035	Up-regulation	0.00227039
TMEM26	0.3705	1.05425	1.50867	Up-regulation	0.0022711
IGHV1-46	0.76525	11.1655	3.86697	Up-regulation	0.00228038
MPP2	2.15	0.6265	-1.77895	Down regulation	0.00229024
GPR68	2.00475	7.79775	1.95964	Up-regulation	0.00229211
USP44	1.8765	0.28625	-2.7127	Down regulation	0.00229385
PIK3CD	4.97475	10.1122	1.02341	Up-regulation	0.00229767
ARHGAP44	7.815	2.36775	-1.72273	Down regulation	0.00229805
IGLC1	162.687	1368.67	3.0726	Up-regulation	0.00230153
FCRLB	0.31525	1.073	1.76708	Up-regulation	0.00230571
PIM1	11.69	23.8983	1.03163	Up-regulation	0.00231002
CD300E	0.9555	6.8145	2.83428	Up-regulation	0.00231187
TCN1	395.798	41.191	-3.26436	Down regulation	0.00232313
PLA2G6	9.48725	3.932	-1.27073	Down regulation	0.00232455
PKD1L1	0.27725	0.8675	1.64568	Up-regulation	0.0023302
TROAP	0.41975	2.0645	2.29819	Up-regulation	0.00233508
SRL	0.93725	0.34375	-1.44707	Down regulation	0.00234
H2BC17	3.4915	14.9123	2.09458	Up-regulation	0.00235312
BOC	16.004	4.3735	-1.87157	Down regulation	0.00237252
ARHGAP30	8.55575	19.9928	1.22451	Up-regulation	0.00237576
PARD3B	8.34075	3.131	-1.41355	Down regulation	0.00241748
CACNB1	2.44175	0.91275	-1.41962	Down regulation	0.00241873
IGFBP5	90.5405	24.7057	-1.87372	Down regulation	0.00242374
GLYATL2	8.62975	0.98525	-3.13076	Down regulation	0.00243045
GRIA4	0.26225	0.001	-8.0348	Down regulation	0.00243577
NOD2	2.46075	5.24925	1.09301	Up-regulation	0.00243843
AMY1B	14.4575	1.6045	-3.17162	Down regulation	0.0024402
IGLC2	177.531	1529.1	3.10654	Up-regulation	0.00244985
STAC	2.16525	0.2735	-2.98492	Down regulation	0.00245046
TXNDC17	20.4025	47.4815	1.21862	Up-regulation	0.00245738
STAB1	16.9962	55.8655	1.71674	Up-regulation	0.00246623
CRACR2B	23.6965	5.0265	-2.23705	Down regulation	0.00246839
SCN1A	1.684	0.02825	-5.8975	Down regulation	0.0024763
PLEKHG2	4.35825	9.73675	1.15969	Up-regulation	0.00247648
TESC	12.5352	2.3335	-2.42542	Down regulation	0.00248101
ST6GALNAC5	4.23375	0.74325	-2.51002	Down regulation	0.00249494
H2BC8	12.4515	41.0145	1.71981	Up-regulation	0.00250093
FAM83C	0.05025	0.81025	4.01117	Up-regulation	0.00251171
VASH2	0.51125	1.84525	1.85172	Up-regulation	0.0025131
ASB9	4.014	1.73825	-1.20741	Down regulation	0.0025201
SOX9	22.8193	2.9235	-2.96448	Down regulation	0.00253
IKZF1	7.795	19.7742	1.343	Up-regulation	0.00253957
SNAI2	6.0235	18.0998	1.5873	Up-regulation	0.00254108
ITGA9	10.718	4.97975	-1.10589	Down regulation	0.00254424
VWDE	1.68125	0.20825	-3.01315	Down regulation	0.0025571
MMRN1	17.8987	6.00525	-1.57556	Down regulation	0.00255717
FGD3	4.9625	10.3097	1.05487	Up-regulation	0.00257229
PXYLP1	6.01325	2.769	-1.11878	Down regulation	0.00257452
ABCA1	11.1363	32.7722	1.55721	Up-regulation	0.00257881
HSF5	0.05775	0.22225	1.94429	Up-regulation	0.00259545
PRSS27	0.32325	3.70325	3.51807	Up-regulation	0.00260018
APOE	83.3088	382.568	2.19918	Up-regulation	0.00260416
PODXL2	7.27825	2.00525	-1.85981	Down regulation	0.00260621
GALNT6	43.7945	12.6687	-1.78948	Down regulation	0.00261011
EREG	0.332	2.0225	2.60688	Up-regulation	0.00262156
IL33	35.5063	9.86775	-1.84728	Down regulation	0.00263644
CLEC17A	0.202	1.0825	2.42194	Up-regulation	0.00264096
IGFLR1	3.8305	8.34575	1.12351	Up-regulation	0.00264472
CLCA4	1.2565	12.499	3.31433	Up-regulation	0.00264885
RAB39A	0.36525	1.2155	1.73459	Up-regulation	0.00265035
ARHGAP28	1.47225	4.08775	1.47328	Up-regulation	0.00266154
STUM	0.89525	0.1725	-2.37569	Down regulation	0.00266457
SERPINB4	4.637	43.575	3.23224	Up-regulation	0.00266978
AQP5	156.943	15.0635	-3.38111	Down regulation	0.00267924
NKX2-6	0.6255	0.0065	-6.58843	Down regulation	0.00268937
CXCL8	27.3957	86.5138	1.65898	Up-regulation	0.00269314
MELTF	7.638	1.87375	-2.02727	Down regulation	0.00269398
CENPK	0.90225	2.324	1.36501	Up-regulation	0.00270615
CLEC4A	2.715	10.5073	1.95236	Up-regulation	0.00270643
PDE8B	4.0515	0.98275	-2.04356	Down regulation	0.00271061
SPARC	185.002	804.941	2.12134	Up-regulation	0.00272202
HOXA2	0.6305	0.10375	-2.60339	Down regulation	0.00273145
ITGA8	8.99325	3.222	-1.48089	Down regulation	0.00273213
TEDC2	0.31075	1.0905	1.81116	Up-regulation	0.00273827
TSPAN7	24.6615	12.21	-1.0142	Down regulation	0.00275125
C1QTNF8	0.3085	0.01225	-4.65442	Down regulation	0.00275637
CSF1R	20.0358	71.4363	1.83408	Up-regulation	0.00276297
SLAMF7	7.26425	24.7055	1.76595	Up-regulation	0.00278598
SNAP25	0.516	1.388	1.42756	Up-regulation	0.00279229
CYP26A1	2.15075	0.1595	-3.75321	Down regulation	0.00279231
UGT2B17	0.314	0.0075	-5.38773	Down regulation	0.00279873
SLC2A5	0.59925	3.88175	2.69548	Up-regulation	0.00281002
SPOCD1	0.62925	3.893	2.62918	Up-regulation	0.00281354
HLF	14.2272	1.9455	-2.87044	Down regulation	0.00282889
SLC27A6	1.009	0.0755	-3.74031	Down regulation	0.00283802
IRF1	30.2643	68.3265	1.17483	Up-regulation	0.00284448
NPNT	24.4793	5.3605	-2.19112	Down regulation	0.00285282
SOX6	3.7225	1.00675	-1.88657	Down regulation	0.00285466
BMP8B	0.716	2.15175	1.58748	Up-regulation	0.00286176
CHRM2	0.114	0.001	-6.83289	Down regulation	0.00287997
TNFSF13	53.2002	23.0607	-1.20599	Down regulation	0.00288119
ITGA4	7.825	20.9235	1.41896	Up-regulation	0.00288503
NELL2	18.1683	4.23325	-2.10158	Down regulation	0.0028884
CADM2	0.92975	0.046	-4.33714	Down regulation	0.00289636
EOMES	0.64925	1.8945	1.54497	Up-regulation	0.00290109
AOAH	7.7805	16.751	1.10631	Up-regulation	0.00290923
BRSK2	0.14425	0.01325	-3.44451	Down regulation	0.00291649
C4orf54	0.033	0.001	-5.04439	Down regulation	0.00291858
CEP152	1.00075	2.18025	1.12341	Up-regulation	0.00292214
TMEM158	1.29375	7.59	2.55254	Up-regulation	0.00292217
PER1	32.6947	14.0567	-1.2178	Down regulation	0.00292402
UPK3B	6.38025	0.76575	-3.05867	Down regulation	0.00292653
GABRR2	0.12025	0.39025	1.69836	Up-regulation	0.0029505
COL7A1	3.18075	16.5155	2.37638	Up-regulation	0.00295203
PGAP3	12.1675	4.80525	-1.34035	Down regulation	0.00295456
CYP4X1	38.1253	6.50575	-2.55096	Down regulation	0.00295991
C2CD4C	0.6905	0.15225	-2.1812	Down regulation	0.00298358
REEP2	1.141	0.36325	-1.65126	Down regulation	0.00299098
SIRPG	0.62325	1.49425	1.26154	Up-regulation	0.00300065
CD177	1.33025	7.83125	2.55755	Up-regulation	0.00300128
REM2	0.1285	0.43375	1.7551	Up-regulation	0.00300565
CR2	0.25125	1.09275	2.12077	Up-regulation	0.0030098
WIPF1	14.616	34.1885	1.22596	Up-regulation	0.00303923
SERPINH1	37.594	132.822	1.82092	Up-regulation	0.00304625
IGHV3-15	15.1363	184.208	3.60525	Up-regulation	0.00305265
CHADL	3.9525	0.9525	-2.05297	Down regulation	0.00306074
LYNX1	4.4175	1.46125	-1.59603	Down regulation	0.0030741
IL20RB	0.6355	4.3835	2.78612	Up-regulation	0.00308014
LGALS12	0.567	0.0655	-3.11378	Down regulation	0.0030866
ABCC8	0.55225	0.0295	-4.22653	Down regulation	0.00309435
HOXD8	1.373	4.1435	1.59352	Up-regulation	0.00310336
CRABP2	6.91975	32.312	2.22328	Up-regulation	0.00311179
EXD3	6.8845	2.73575	-1.33142	Down regulation	0.00312175
ATP6V0E2	21.2508	5.973	-1.83099	Down regulation	0.00312978
NSG2	0.534	0.042	-3.66838	Down regulation	0.00313866
C10orf90	0.2995	0.0385	-2.95963	Down regulation	0.0031437
PAG1	3.7135	9.88925	1.41308	Up-regulation	0.00316059
S100A2	7.34825	115.547	3.97493	Up-regulation	0.0031887
NR2E3	0.33975	0.00675	-5.65344	Down regulation	0.00319356
TLE2	15.324	5.587	-1.45565	Down regulation	0.00319366
MSANTD3	4.48825	9.22125	1.03881	Up-regulation	0.00320725
TLR6	1.9435	6.70225	1.78599	Up-regulation	0.00321494
LTC4S	4.61525	1.68675	-1.45216	Down regulation	0.00322514
PDCD1	0.5315	1.2345	1.21579	Up-regulation	0.00322838
GDF5	1.17975	0.15425	-2.93514	Down regulation	0.00323294
KCNJ3	0.1595	0.00275	-5.85798	Down regulation	0.00324002
NIBAN3	0.42325	1.815	2.10039	Up-regulation	0.00324887
DMPK	11.392	5.3425	-1.09243	Down regulation	0.00325334
CD37	17.6875	61.7227	1.80307	Up-regulation	0.00326453
LRRN4CL	2.9555	0.7605	-1.95838	Down regulation	0.00326649
TNC	28.9958	73.6628	1.34509	Up-regulation	0.00327052
MANEA	3.5155	7.61425	1.11497	Up-regulation	0.00327521
LRRN4	1.7785	0.073	-4.60662	Down regulation	0.00330128
NID2	4.73325	21.3268	2.17176	Up-regulation	0.00330141
ADHFE1	6.17875	1.98375	-1.63908	Down regulation	0.00330179
PRSS16	3.79225	1.27925	-1.56776	Down regulation	0.00330181
HLA-F	35.6575	71.7248	1.00827	Up-regulation	0.00333162
HLA-DOB	1.37975	6.6515	2.26927	Up-regulation	0.00333539
SPHKAP	0.03925	0.00175	-4.48727	Down regulation	0.00333702
HCN1	0.05625	0.001	-5.81378	Down regulation	0.00334243
ARHGEF39	0.363	0.9095	1.3251	Up-regulation	0.00337439
ZNF727	1.857	0.24475	-2.92359	Down regulation	0.00338926
PGAM2	0.42275	0.03175	-3.73498	Down regulation	0.00339824
ZNF536	0.503	0.03925	-3.67979	Down regulation	0.00343909
SHMT1	11.5922	4.2635	-1.44305	Down regulation	0.00344895
DOCK2	10.566	28.5048	1.43177	Up-regulation	0.00346798
EHD3	3.2105	7.299	1.1849	Up-regulation	0.00347799
SLC35F3	0.72775	0.109	-2.73911	Down regulation	0.00348567
MAB21L1	0.29425	0.024	-3.61594	Down regulation	0.00349026
ECHDC2	15.5218	5.62475	-1.46443	Down regulation	0.00350573
H2BC12	39.2253	85.4575	1.12342	Up-regulation	0.00351352
SLC13A2	13.2255	0.56925	-4.53812	Down regulation	0.00352347
ADGRG5	0.731	2.742	1.90729	Up-regulation	0.00352364
SCN5A	0.151	0.016	-3.2384	Down regulation	0.00352711
ANPEP	9.1615	41.5703	2.1819	Up-regulation	0.00353141
CCR1	4.74675	20.0455	2.07827	Up-regulation	0.00358445
RORC	12.751	1.98225	-2.6854	Down regulation	0.00358603
GSDMC	0.89225	2.6835	1.5886	Up-regulation	0.00359698
JUN	123.003	48.3543	-1.34698	Down regulation	0.00361293
RALGDS	6.6615	2.8	-1.25042	Down regulation	0.00361521
C2CD4D	0.6945	0.1265	-2.45684	Down regulation	0.0036512
RGS11	1.371	0.2935	-2.2238	Down regulation	0.00366073
CSMD3	0.0385	0.00225	-4.09686	Down regulation	0.00366743
CMBL	7.069	2.689	-1.39444	Down regulation	0.00367454
MAN1C1	11.435	4.658	-1.29567	Down regulation	0.00367591
MCEMP1	3.597	0.001	-11.8126	Down regulation	0.00367686
ZYG11A	0.10425	0.42175	2.01634	Up-regulation	0.00368457
TAS1R3	0.2805	1.97175	2.8134	Up-regulation	0.00368794
HSD17B2	6.95675	0.93675	-2.89268	Down regulation	0.00369299
MUCL3	0.246	0.00425	-5.85505	Down regulation	0.00369928
NKAIN3	0.4595	0.1165	-1.97973	Down regulation	0.00371987
PLPP4	0.06875	1.13775	4.04868	Up-regulation	0.00372434
H3C13	8.83625	25.3218	1.51887	Up-regulation	0.00372841
SLC16A1	3.46075	10.2762	1.57016	Up-regulation	0.00372893
CAT	53.7545	25.3672	-1.08342	Down regulation	0.00375745
H1-3	39.0752	94.825	1.27901	Up-regulation	0.00375974
FBXO41	0.78475	2.0865	1.41078	Up-regulation	0.0037628
GGT7	8.452	3.483	-1.27896	Down regulation	0.00376676
TBXAS1	8.10475	21.8137	1.4284	Up-regulation	0.00377628
SIGLEC11	0.98875	0.24	-2.04257	Down regulation	0.00378023
ARL11	0.964	2.92075	1.59923	Up-regulation	0.00378906
GPT	3.96075	0.4055	-3.288	Down regulation	0.0038552
SIM2	1.022	0.1215	-3.07237	Down regulation	0.00385681
GAS1	10.5505	44.076	2.06268	Up-regulation	0.00388399
CHN1	7.19475	18.5272	1.36463	Up-regulation	0.00392609
GABRQ	0.00475	0.06175	3.70044	Up-regulation	0.00393155
ZNF774	2.13425	0.58225	-1.87402	Down regulation	0.00393838
PPP1R1A	1.5555	0.325	-2.25887	Down regulation	0.00394622
NCMAP	8.636	1.41475	-2.60982	Down regulation	0.0039516
PCDH11X	0.2455	0.038	-2.69165	Down regulation	0.00396224
TMEM86A	2.93475	6.89875	1.2331	Up-regulation	0.00397342
CYP19A1	0.1645	1.01975	2.63206	Up-regulation	0.00399145
PCOLCE	21.2303	91.3215	2.10483	Up-regulation	0.00399351
SASH3	6.942	16.6468	1.26182	Up-regulation	0.00402774
MTFP1	3.54725	7.67975	1.11436	Up-regulation	0.00402831
LYPD1	0.54025	2.073	1.94002	Up-regulation	0.0040397
PHGDH	29.6792	8.51025	-1.80218	Down regulation	0.00405417
PLA2G4F	3.46075	0.32475	-3.41368	Down regulation	0.00406
TMEM169	0.27	0.801	1.56884	Up-regulation	0.00406398
NLN	3.585	7.5745	1.07918	Up-regulation	0.00406545
CLDN5	22.6532	8.636	-1.39128	Down regulation	0.00407538
TOB1	41.5348	16.07	-1.36995	Down regulation	0.00408625
P3H1	6.62725	21.9108	1.72516	Up-regulation	0.00409369
METRN	33.9215	9.12425	-1.89442	Down regulation	0.00409824
CALN1	0.03025	0.001	-4.91886	Down regulation	0.00411265
INPP5J	3.4495	0.64	-2.43024	Down regulation	0.00411385
FZD8	6.10025	1.761	-1.79247	Down regulation	0.00411541
SLC2A4	1.81725	0.4115	-2.14279	Down regulation	0.00411586
ARVCF	6.2965	2.3495	-1.4222	Down regulation	0.00413216
IGLV1-51	8.96625	81.1557	3.17812	Up-regulation	0.0041413
FERMT3	9.45975	27.9688	1.56394	Up-regulation	0.00414166
BEGAIN	0.45725	0.127	-1.84815	Down regulation	0.00414355
NRAP	0.066	0.00525	-3.65208	Down regulation	0.00416847
MSC	1.961	7.33275	1.90276	Up-regulation	0.00417549
HTR7	0.394	1.177	1.57885	Up-regulation	0.00419256
PON3	5.3665	0.814	-2.72088	Down regulation	0.00419655
MAN2B1	28.6992	60.091	1.06614	Up-regulation	0.0041966
CHST13	0.3445	1.21325	1.8163	Up-regulation	0.00420027
RHOG	19.2015	39.5643	1.04298	Up-regulation	0.0042032
UGT2B15	1.07875	0.043	-4.64888	Down regulation	0.00420338
RAB31	19.3998	54.744	1.49666	Up-regulation	0.00421551
ITGB2	41.6593	126.996	1.60807	Up-regulation	0.00422407
GALNT12	37.0115	5.8325	-2.66579	Down regulation	0.00423429
MUSTN1	5.58175	1.41875	-1.9761	Down regulation	0.00423629
ZNF556	0.30375	0.03925	-2.95212	Down regulation	0.00425493
UPK3BL2	3.916	12.6883	1.69604	Up-regulation	0.00425767
RASSF4	5.72275	16.8495	1.55793	Up-regulation	0.00426951
P2RY8	2.082	7.37775	1.82521	Up-regulation	0.0042711
MMP23B	4.23325	0.926	-2.19268	Down regulation	0.00428207
PRKN	2.768	1.2395	-1.15909	Down regulation	0.0042835
CAPNS2	0.76225	3.9515	2.37406	Up-regulation	0.00429474
PANX1	5.82225	11.9147	1.0331	Up-regulation	0.00429581
TMED7-TICAM2	2.52275	5.12925	1.02375	Up-regulation	0.00429694
LILRB5	2.13625	7.90325	1.88737	Up-regulation	0.00431936
SLCO5A1	0.4995	1.84975	1.88877	Up-regulation	0.00432273
RASGRP3	6.18175	14.6325	1.24309	Up-regulation	0.00434351
GPR174	1.47125	3.21375	1.12722	Up-regulation	0.00435805
ARMCX4	3.6715	1.6595	-1.14562	Down regulation	0.004385
ADM	8.96725	27.6567	1.62489	Up-regulation	0.00440944
KLHDC1	7.8885	3.5705	-1.14362	Down regulation	0.00444933
ZNRF3	3.26075	1.39475	-1.2252	Down regulation	0.00446719
HROB	0.21625	0.47575	1.1375	Up-regulation	0.00447505
apolpp	0.6395	1.57275	1.29827	Up-regulation	0.00447871
RELB	6.01175	13.8438	1.20338	Up-regulation	0.00449431
DSC2	4.20575	20.47	2.28308	Up-regulation	0.00450878
IGFL2	0.001	0.51875	9.0189	Up-regulation	0.0045289
MT2A	49.9663	123.156	1.30146	Up-regulation	0.00453451
S100A7A	0.001	0.98975	9.95092	Up-regulation	0.00454491
HAVCR2	7.41325	17.8315	1.26625	Up-regulation	0.00454612
MEGF6	7.09875	2.89025	-1.29637	Down regulation	0.00455516
ABRA	0.11725	0.00825	-3.82905	Down regulation	0.00456131
SIGLEC5	0.82075	2.90025	1.82116	Up-regulation	0.00456323
IGHV3-74	3.38475	33.623	3.31233	Up-regulation	0.00457813
GHRL	0.19925	0.4675	1.23039	Up-regulation	0.00461154
SLC5A9	1.44925	0.146	-3.31127	Down regulation	0.00461293
COL15A1	25.0215	91.795	1.87525	Up-regulation	0.00462834
TMEM139	4.61825	0.97775	-2.23981	Down regulation	0.00463103
SLA	7.40225	24.5652	1.73058	Up-regulation	0.00463406
EFEMP1	81.2668	34.6213	-1.23101	Down regulation	0.00466477
SLC25A23	14.5762	5.48275	-1.41065	Down regulation	0.00468834
LUM	206.222	674.116	1.7088	Up-regulation	0.0046911
NFE2	1.31625	4.80275	1.86743	Up-regulation	0.0047074
CCN3	2.059	0.8755	-1.23376	Down regulation	0.00470984
WDFY4	3.6995	10.9105	1.56032	Up-regulation	0.00473827
ITGA5	20.8747	71.4273	1.77472	Up-regulation	0.00474837
AK4	15.811	5.60775	-1.49543	Down regulation	0.00476848
ASB4	0.5975	0.0185	-5.01334	Down regulation	0.00476998
IL10RA	10.615	25.3903	1.25817	Up-regulation	0.00479086
C2orf16	0.0015	0.03425	4.51307	Up-regulation	0.00479141
PHYHD1	16.9318	5.434	-1.63964	Down regulation	0.0048036
CD300A	3.80675	10.4398	1.45546	Up-regulation	0.00483114
IGFN1	0.06575	0.00325	-4.33848	Down regulation	0.00485301
KCNV1	0.105	0.001	-6.71425	Down regulation	0.00487165
IGLV1-36	0.7765	14.161	4.18879	Up-regulation	0.00489968
SMAD6	9.91075	3.07825	-1.68688	Down regulation	0.00490006
PLAUR	14.9667	47.496	1.66605	Up-regulation	0.00490241
B3GAT1	2.2285	0.40125	-2.4735	Down regulation	0.00490783
CLDN14	0.001	0.46	8.84549	Up-regulation	0.00491129
GZMH	3.59875	8.257	1.19812	Up-regulation	0.00491551
HAS2	2.568	11.8223	2.20279	Up-regulation	0.00492399
MAOA	22.5972	6.9035	-1.71075	Down regulation	0.00492778
CYP7B1	4.88125	11.5578	1.24354	Up-regulation	0.00494335
SYT16	0.01125	0.11775	3.38773	Up-regulation	0.00494583
MYH10	19.7915	9.24575	-1.09802	Down regulation	0.00494798
RAB13	31.228	63.3122	1.01964	Up-regulation	0.00495057
ST8SIA2	0.05725	0.83175	3.8608	Up-regulation	0.00495779
SLC22A17	12.015	3.074	-1.96665	Down regulation	0.00496883
ADGRB1	0.33225	0.07225	-2.2012	Down regulation	0.00497355
CYBC1	18.988	41.926	1.14276	Up-regulation	0.00498313
RS1	0.2925	0.01	-4.87036	Down regulation	0.00498906
NR1H4	0.1305	0.001	-7.02791	Down regulation	0.00498939
FCGBP	172.741	16.9627	-3.34817	Down regulation	0.00501901
HMCN2	0.95575	0.16725	-2.51463	Down regulation	0.00502532
PRSS35	0.5855	0.139	-2.07458	Down regulation	0.00505594
CYP4F3	0.87925	2.41275	1.45633	Up-regulation	0.00505861
ZBED3	2.99075	1.08225	-1.46647	Down regulation	0.00506732
OPCML	0.66225	0.02225	-4.8955	Down regulation	0.00506946
TMEM63A	31.3025	15.1892	-1.04323	Down regulation	0.00509132
ZDHHC15	1.07775	0.10375	-3.37684	Down regulation	0.00510537
EFNB2	10.1557	4.82725	-1.07302	Down regulation	0.00511384
CCDC85A	1.81075	0.14	-3.69309	Down regulation	0.00512571
CTSZ	92.8955	250.273	1.42982	Up-regulation	0.00514582
UNC80	0.3885	0.0275	-3.82041	Down regulation	0.00515734
KIF5A	0.967	0.20225	-2.25738	Down regulation	0.00515952
CD14	43.241	142.746	1.72298	Up-regulation	0.00517085
JADE1	15.813	7.77875	-1.0235	Down regulation	0.00517202
CSRNP3	2.3625	0.58025	-2.02557	Down regulation	0.00518012
GABRG3	0.57725	0.105	-2.45881	Down regulation	0.00518446
SH3TC1	5.34875	13.3848	1.32332	Up-regulation	0.00518665
SOSTDC1	10.2338	1.145	-3.15992	Down regulation	0.00518733
CDC25C	0.3075	1.06025	1.78575	Up-regulation	0.0051909
LY9	1.90075	5.35875	1.49533	Up-regulation	0.00519841
GPR183	7.05225	23.2018	1.71808	Up-regulation	0.00520089
NOSTRIN	12.2765	4.358	-1.49416	Down regulation	0.00520198
GNMT	5.838	0.63275	-3.20577	Down regulation	0.00521392
NPR1	7.5735	2.5125	-1.59184	Down regulation	0.00521862
SULF2	14.599	30.1127	1.0445	Up-regulation	0.0052206
P4HA3	0.84975	3.07	1.85313	Up-regulation	0.00522737
GSDME	2.755	5.54675	1.00959	Up-regulation	0.00531426
IQCN	3.9305	1.74725	-1.16963	Down regulation	0.00532235
IGLV1-47	5.94175	45.8242	2.94715	Up-regulation	0.00533555
RIMKLA	0.9035	0.12375	-2.8681	Down regulation	0.00534628
TMPRSS5	0.75725	0.12125	-2.64278	Down regulation	0.00535895
STAC2	0.49675	0.079	-2.6526	Down regulation	0.00536144
SPDEF	39.6467	5.425	-2.86951	Down regulation	0.00536187
MPP1	7.495	21.501	1.5204	Up-regulation	0.00536746
LZTS3	12.2777	3.16525	-1.95565	Down regulation	0.0053912
NUPR2	3.3845	0.5205	-2.70097	Down regulation	0.00540051
CHIT1	1.47125	6.1675	2.06764	Up-regulation	0.00540926
CRHBP	0.906	0.398	-1.18674	Down regulation	0.00541937
SUMO4	0.56575	1.179	1.05933	Up-regulation	0.00545117
SLC37A2	5.431	22.622	2.05844	Up-regulation	0.0054674
FPR3	10.448	36.5352	1.80606	Up-regulation	0.00548412
FBLL1	0.5465	0.10625	-2.36276	Down regulation	0.00550194
MUC5B	770.128	66.223	-3.53969	Down regulation	0.00550546
ALKAL2	2.13725	0.232	-3.20356	Down regulation	0.00553182
MYPN	0.458	0.022	-4.37977	Down regulation	0.00554334
GLYATL1	3.442	0.3065	-3.48929	Down regulation	0.00555005
CLCN4	3.89825	1.586	-1.29743	Down regulation	0.00557221
ASIC1	3.15125	1.1895	-1.40557	Down regulation	0.0055745
GPIHBP1	4.29175	0.76325	-2.49134	Down regulation	0.00558736
COLGALT1	16.6625	43.7362	1.39222	Up-regulation	0.00559696
FOLH1	11.0565	2.58275	-2.09791	Down regulation	0.0056692
LILRB1	2.486	7.86375	1.66139	Up-regulation	0.00578232
CLEC7A	5.61875	15.3818	1.4529	Up-regulation	0.00579922
ADAMTS17	2.0205	0.82425	-1.29356	Down regulation	0.00581453
FMOD	91.8545	26.2018	-1.80969	Down regulation	0.00582414
SGSM1	1.90675	0.5475	-1.80018	Down regulation	0.00584919
ENPP6	0.37525	0.10425	-1.8478	Down regulation	0.00587745
AGBL1	2.01125	0.169	-3.573	Down regulation	0.00588349
PLEK	11.1898	32.4295	1.53513	Up-regulation	0.00588821
TMC2	0.1985	0.014	-3.82564	Down regulation	0.0059079
PCDHA10	0.50175	0.17425	-1.52581	Down regulation	0.00591637
PRSS8	46.3158	8.97275	-2.36788	Down regulation	0.00592272
KERA	0.407	0.04525	-3.16904	Down regulation	0.0059292
CARD9	0.7245	1.53225	1.08059	Up-regulation	0.00601617
CACNA2D4	0.7035	2.40075	1.77086	Up-regulation	0.00601941
ZBTB16	8.40675	2.29575	-1.87258	Down regulation	0.00604787
PLAAT3	27.2585	8.86125	-1.62112	Down regulation	0.00609119
PYGB	42.1662	20.4533	-1.04376	Down regulation	0.00609899
PCDHB11	1.42	0.644	-1.14076	Down regulation	0.00610037
DDIAS	0.82075	1.772	1.11036	Up-regulation	0.0061024
VNN1	1.409	3.5535	1.33457	Up-regulation	0.00612352
HOXD9	0.4955	1.878	1.92224	Up-regulation	0.00614303
INSIG1	31.424	15.194	-1.04837	Down regulation	0.00614651
AGFG2	15.948	6.52225	-1.28993	Down regulation	0.00615032
--	0.05075	0.53675	3.40277	Up-regulation	0.00619019
FRMD6	9.98175	24.0922	1.2712	Up-regulation	0.00619923
FFAR3	0.105	0.78775	2.90735	Up-regulation	0.00620859
NID1	10.1858	33.9173	1.73547	Up-regulation	0.00621386
TDRP	6.5675	2.56825	-1.35456	Down regulation	0.0062169
CEACAM7	0.377	5.113	3.76153	Up-regulation	0.00623177
MMP2	71.9977	299.512	2.05659	Up-regulation	0.00624093
FGFBP3	0.58375	0.23675	-1.30199	Down regulation	0.00624663
ZNF98	0.3745	0.0205	-4.19127	Down regulation	0.00625335
CHSY3	1.22125	3.64625	1.57805	Up-regulation	0.0062616
CETP	0.42325	1.27625	1.59233	Up-regulation	0.00626224
MXD3	1.7465	3.92025	1.16648	Up-regulation	0.00634931
CDKN1C	9.12	4.259	-1.09852	Down regulation	0.00636565
ECE2	0.094	0.001	-6.55459	Down regulation	0.00638139
IGKV1-16	9.0475	54.7762	2.59796	Up-regulation	0.00641251
FSCN1	15.7662	46.3708	1.55638	Up-regulation	0.00641445
PTPRH	0.79675	3.503	2.13639	Up-regulation	0.00642785
IL2RG	9.58625	19.9423	1.05679	Up-regulation	0.00646792
SPC25	0.21475	0.91525	2.09151	Up-regulation	0.00647057
