# Supplementary material for: circRNA-associated-ceRNA networks in patients with traumatic tracheal stenosis
Source: Sci Rep. 2025 Nov 19;15:40883. doi: 10.1038/s41598-025-24740-y (PMC12630782; doi:10.1038/s41598-025-24740-y)
Supplement: Supplementary file 6 — Supplementary Material 6 [file 41598_2025_24740_MOESM6_ESM.xlsx]

## Sheet: Table S6
Table S6 The results of Go Enrichment analysis of differentially expressed mRNA (top20)
GO clauses and subclauses	Type	Molecular function	Corrected P-value	Gene number
GO:0022610	BP	biological adhesion	0	302
GO:0007155	BP	cell adhesion	0	300
GO:0048731	BP	system development	0	703
GO:0050896	BP	response to stimulus	0	1128
GO:0007166	BP	cell surface receptor signaling pathway	0	461
GO:0023052	BP	signaling	0	878
GO:0051239	BP	regulation of multicellular organismal process	0	451
GO:0007154	BP	cell communication	0	882
GO:0007275	BP	multicellular organism development	0	735
GO:0030198	BP	extracellular matrix organization	0	108
GO:0043062	BP	extracellular structure organization	0	108
GO:0045229	BP	external encapsulating structure organization	0	108
GO:0048856	BP	anatomical structure development	0	790
GO:0007165	BP	signal transduction	0	808
GO:0035295	BP	tube development	0	216
GO:0009653	BP	anatomical structure morphogenesis	0	432
GO:0009605	BP	response to external stimulus	0	439
GO:0008283	BP	cell population proliferation	0	338
GO:0048583	BP	regulation of response to stimulus	0	583
GO:0010033	BP	response to organic substance	0	467
GO:0005201	MF	extracellular matrix structural constituent	0	71
GO:0005102	MF	signaling receptor binding	0	267
GO:0005539	MF	glycosaminoglycan binding	0	68
GO:0008201	MF	heparin binding	0	52
GO:0030020	MF	extracellular matrix structural constituent conferring tensile strength	0	22
GO:0019838	MF	growth factor binding	0	42
GO:0019955	MF	cytokine binding	0	43
GO:0005509	MF	calcium ion binding	0	129
GO:1901681	MF	sulfur compound binding	0	63
GO:0005518	MF	collagen binding	0	27
GO:0038023	MF	signaling receptor activity	0	224
GO:0060089	MF	molecular transducer activity	0	224
GO:0140375	MF	immune receptor activity	0	36
GO:0022836	MF	gated channel activity	0	66
GO:0005178	MF	integrin binding	0	38
GO:0030545	MF	signaling receptor regulator activity	0	93
GO:0001540	MF	amyloid-beta binding	0	25
GO:0004888	MF	transmembrane signaling receptor activity	1e-06	181
GO:0043394	MF	proteoglycan binding	1e-06	15							0	0
GO:0005198	MF	structural molecule activity	1e-06	111							0	0
GO:0071944	CC	cell periphery	0	952							0	0
GO:0005576	CC	extracellular region	0	708							0	0
GO:0030312	CC	external encapsulating structure	0	171							0	0
GO:0031012	CC	extracellular matrix	0	170							0	0
GO:0005886	CC	plasma membrane	0	816							0	0
GO:0005615	CC	extracellular space	0	545							0	0
GO:0062023	CC	collagen-containing extracellular matrix	0	133							0	0
GO:0031226	CC	intrinsic component of plasma membrane	0	329							0	0
GO:0005887	CC	integral component of plasma membrane	0	306							0	0
GO:0009986	CC	cell surface	0	199							0	0
GO:0009897	CC	external side of plasma membrane	0	107							0	0
GO:0005581	CC	collagen trimer	0	39							0	0
GO:0098552	CC	side of membrane	0	128							0	0
GO:0044815	CC	DNA packaging complex	0	44							0	0
GO:0000786	CC	nucleosome	0	42							0	0
GO:1903561	CC	extracellular vesicle	0	305							0	0
GO:0043230	CC	extracellular organelle	0	305							0	0
GO:0065010	CC	extracellular membrane-bounded organelle	0	305							0	0
GO:0070062	CC	extracellular exosome	0	301
GO:0031982	CC	vesicle	0	511
