# Supplementary material for: circRNA-associated-ceRNA networks in patients with traumatic tracheal stenosis
Source: Sci Rep. 2025 Nov 19;15:40883. doi: 10.1038/s41598-025-24740-y (PMC12630782; doi:10.1038/s41598-025-24740-y)
Supplement: Supplementary file 7 — Supplementary Material 7 [file 41598_2025_24740_MOESM7_ESM.xlsx]

## Sheet: Table S7
Table S7 The results of KEGG Enrichment analysis ofdifferentially expressed mRNA (top20)
Signaling pathway	Pvalue	Gene number
Neutrophil extracellular trap formation	6.062554e-14	73
Systemic lupus erythematosus	7.62962e-13	61
ECM-receptor interaction	4.606675e-10	32
Cytokine-cytokine receptor interaction	2.754864e-08	65
Alcoholism	7.612396e-08	47
Rheumatoid arthritis	9.129032e-08	42
Protein digestion and absorption	9.581489e-08	31
Nicotine addiction	1.169424e-05	15
Viral protein interaction with cytokine and cytokine receptor	1.999748e-05	26
Neuroactive ligand-receptor interaction	2.53913e-05	65
Cell adhesion molecules	3.179376e-05	34
Salivary secretion	4.092346e-05	25
Primary immunodeficiency	4.607653e-05	29
Arrhythmogenic right ventricular cardiomyopathy	6.378422e-05	21
Dilated cardiomyopathy	8.70236e-05	35
Phagosome	8.788585e-05	44
Amoebiasis	0.000116322	36
PI3K-Akt signaling pathway	0.000133701	73
B cell receptor signaling pathway	0.00018155	32
Complement and coagulation cascades	0.000275951	22
