# Supplementary material for: circRNA-associated-ceRNA networks in patients with traumatic tracheal stenosis
Source: Sci Rep. 2025 Nov 19;15:40883. doi: 10.1038/s41598-025-24740-y (PMC12630782; doi:10.1038/s41598-025-24740-y)
Supplement: Supplementary file 8 — Supplementary Material 8 [file 41598_2025_24740_MOESM8_ESM.xlsx]

## Sheet: TableS8
TableS8 CircRNA-miRNA-mRNA ceRNA Network
Pairs	cicrRNA	log2FC	State	miRNA	mRNA	log2FC	State
1	circ_030284	15.373	up	miR-1207-5p	S100A2	3.97493	up
2	circ_026503	-17.3537	down
	circ_037548	-15.9605	down
	circ_007585	-16.6158	down	miR-106a-5p	CABLES1	-1.19962	down
	circ_040452	-16.6156	down
3	circ_026503	-17.3537	down
	circ_024282	-3.62133	down
	circ_007585	-16.6158	down	miR-106b-5p	CADM2	-4.33714	down
	circ_040452	-16.6156	down
4	circ_037692	-3.0315	down	miR-125b-5p	SIK2	-1.43881	down
	circ_007597	-15.2263	down
5	circ_037692	-3.0315	down	miR-127-5p	NKD2	-1.63733	down
	circ_007597	-15.2263	down		PCDH9	-2.11063	down
6	circ_022150	-17.5751	down	miR-1304-3p	SCRG1	-3.64849	down
	circ_036987	-16.8336	down
7	circ_028514	-15.7116	down		RS1	-4.15643	down
	circ_007597	-15.2263	down	miR-103a-3p	EFNB2	-1.07302	down
	circ_037692	-3.0315	down
